# Supplementary material for: Poly[[chloridodimethanol(μ3-pyridine-2,3-dicarboxyl­ato)europium(III)] methanol monosolvate]
Source: Acta Crystallogr Sect E Struct Rep Online. 2012 Apr 28;68(Pt 5):m682. doi: 10.1107/S1600536812017862 (PMC3344402; doi:10.1107/S1600536812017862)
Supplement: Supplementary file 1 [file e-68-0m682-sup1.cif]

##############################################################################
#                                                                            #
# This CIF contains the data in a paper accepted for publication in          #
# Acta Crystallographica Section E. It conforms to the requirements of       #
# Notes for Authors for Acta Crystallographica Section E, and has been       #
# peer reviewed under the auspices of the IUCr Commission on Journals.       #
#                                                                            #
# Full details of the Crystallographic Information File format               #
# are given in the paper "The Crystallographic Information File (CIF):       #
# a New Standard Archive File for Crystallography" by S. R. Hall, F. H.      #
# Allen and I. D. Brown [Acta Cryst. (1991), A47, 655-685].                  #
#                                                                            #
# The current version of the core CIF dictionary is obtainable from          #
# ftp://ftp.iucr.org/pub/cif_core.dic.                                       #
#                                                                            #
# Software is freely available for graphical display of the structure(s)     #
# in this CIF. For information consult the CIF software page                 #
# http://www.iucr.org/resources/cif/software.                                #
#                                                                            #
# This file may be used for bona fide research purposes within the           #
# scientific community so long as proper attribution is given to the journal # 
# article from which it was obtained.                                        #
#                                                                            #
##############################################################################
data_I
_audit_creation_method     SHELXL-97
_chemical_name_systematic
;
Poly[[chloridodimethanol(\m~3~-pyridine-2,3-dicarboxylato)europium(III)]
methanol monosolvate]
;
_chemical_name_common     ?
_chemical_formula_moiety     'C9 H11 Cl Eu N O6, C H4 O'
_chemical_formula_sum     'C10 H15 Cl Eu N O7'
_chemical_formula_iupac     '[Eu (C7 H3 N O4) Cl (C H4 O)2], C H4 O'
_chemical_formula_weight     448.64
_chemical_melting_point     ?
_symmetry_cell_setting     monoclinic
_symmetry_space_group_name_H-M     'P 21/n'
_symmetry_space_group_name_Hall     '-P 2yn'
loop_
    _symmetry_equiv_pos_as_xyz
    'x, y, z'
    '-x+1/2, y+1/2, -z+1/2'
    '-x, -y, -z'
    'x-1/2, -y-1/2, z-1/2'
_cell_length_a     10.4870(3)
_cell_length_b     10.9123(3)
_cell_length_c     12.9248(3)
_cell_angle_alpha     90.00
_cell_angle_beta     99.694(2)
_cell_angle_gamma     90.00
_cell_volume     1457.96(7)
_cell_formula_units_Z     4
_cell_measurement_reflns_used     5415
_cell_measurement_theta_min     2.9711
_cell_measurement_theta_max     29.0918
_cell_measurement_temperature     150(2)
_exptl_crystal_description     block
_exptl_crystal_colour     white
_exptl_crystal_size_max     0.20
_exptl_crystal_size_mid     0.15
_exptl_crystal_size_min     0.14
_exptl_crystal_density_diffrn     2.044
_exptl_crystal_density_meas     ?
_exptl_crystal_density_method     'not measured'
_exptl_crystal_F_000     872
_exptl_absorpt_coefficient_mu     4.513
_exptl_absorpt_correction_type     multi-scan
_exptl_absorpt_process_details     '(<i>SADABS</i>; Bruker, 1997)'
_exptl_absorpt_correction_T_min     0.448
_exptl_absorpt_correction_T_max     0.532
_exptl_special_details     ?
_diffrn_ambient_temperature     150(2)
_diffrn_radiation_type     MoK\a
_diffrn_radiation_wavelength     0.71073
_diffrn_radiation_source     'fine-focus sealed tube'
_diffrn_radiation_monochromator     graphite
_diffrn_measurement_device_type     'Bruker SMART CCD area-detector'
_diffrn_measurement_method     'phi and omega scans'
_diffrn_detector_area_resol_mean     ?
_diffrn_reflns_number     7658
_diffrn_reflns_av_R_equivalents     0.0285
_diffrn_reflns_av_sigmaI/netI     0.0325
_diffrn_reflns_theta_min     2.98
_diffrn_reflns_theta_max     24.98
_diffrn_reflns_theta_full     24.98
_diffrn_measured_fraction_theta_max     0.998
_diffrn_measured_fraction_theta_full     0.998
_diffrn_reflns_limit_h_min     -12
_diffrn_reflns_limit_h_max     11
_diffrn_reflns_limit_k_min     -12
_diffrn_reflns_limit_k_max     12
_diffrn_reflns_limit_l_min     -14
_diffrn_reflns_limit_l_max     15
_diffrn_standards_number     ?
_diffrn_standards_interval_count     ?
_diffrn_standards_interval_time     ?
_diffrn_standards_decay_%     ?
_refine_special_details
;
 Refinement of F^2^ against ALL reflections.  The weighted R-factor wR and
 goodness of fit S are based on F^2^, conventional R-factors R are based
 on F, with F set to zero for negative F^2^. The threshold expression of
 F^2^ > 2sigma(F^2^) is used only for calculating R-factors(gt) etc. and is
 not relevant to the choice of reflections for refinement.  R-factors based
 on F^2^ are statistically about twice as large as those based on F, and R-
 factors based on ALL data will be even larger.
;
_reflns_number_total     2550
_reflns_number_gt     2260
_reflns_threshold_expression     I>2sigma(I)
_refine_ls_structure_factor_coef     Fsqd
_refine_ls_matrix_type     full
_refine_ls_R_factor_all     0.0328
_refine_ls_R_factor_gt     0.0262
_refine_ls_wR_factor_gt     0.0553
_refine_ls_wR_factor_ref     0.0573
_refine_ls_goodness_of_fit_ref     1.016
_refine_ls_restrained_S_all     1.016
_refine_ls_number_reflns     2550
_refine_ls_number_parameters     184
_refine_ls_number_restraints     0
_refine_ls_hydrogen_treatment     constr
_refine_ls_weighting_scheme     calc
_refine_ls_weighting_details
         'calc w=1/[\s^2^(Fo^2^)+(0.0287P)^2^+1.5721P] where P=(Fo^2^+2Fc^2^)/3'
_atom_sites_solution_hydrogens     geom
_atom_sites_solution_primary     direct
_atom_sites_solution_secondary     difmap
_refine_ls_shift/su_max     0.001
_refine_ls_shift/su_mean     0.000
_refine_diff_density_max     1.344
_refine_diff_density_min     -0.563
_refine_ls_extinction_method     none
_refine_ls_extinction_coef     ?
loop_
    _atom_type_symbol
    _atom_type_description
    _atom_type_scat_dispersion_real
    _atom_type_scat_dispersion_imag
    _atom_type_scat_source
    'C' 'C' 0.0033 0.0016
                         'International Tables Vol C Tables 4.2.6.8 and 6.1.1.4'
    'H' 'H' 0.0000 0.0000
                         'International Tables Vol C Tables 4.2.6.8 and 6.1.1.4'
    'N' 'N' 0.0061 0.0033
                         'International Tables Vol C Tables 4.2.6.8 and 6.1.1.4'
    'O' 'O' 0.0106 0.0060
                         'International Tables Vol C Tables 4.2.6.8 and 6.1.1.4'
    'Eu' 'Eu' -0.1578 3.6682
                         'International Tables Vol C Tables 4.2.6.8 and 6.1.1.4'
    'Cl' 'Cl' 0.1484 0.1585
                         'International Tables Vol C Tables 4.2.6.8 and 6.1.1.4'
_computing_data_collection     'SMART (Bruker, 1997)'
_computing_cell_refinement     'SAINT (Bruker, 1997)'
_computing_data_reduction     'SAINT (Bruker, 1997)'
_computing_structure_solution     'SHELXS97 (Sheldrick, 2008)'
_computing_structure_refinement     'SHELXL97 (Sheldrick, 2008)'
_computing_molecular_graphics     'SHELXTL (Sheldrick, 2008)'
_computing_publication_material
                            'SHELXL97 (Sheldrick, 2008) and PLATON (Spek, 2009)'
loop_
    _atom_site_type_symbol
    _atom_site_label
    _atom_site_fract_x
    _atom_site_fract_y
    _atom_site_fract_z
    _atom_site_U_iso_or_equiv
    _atom_site_adp_type
    _atom_site_calc_flag
    _atom_site_refinement_flags
    _atom_site_occupancy
    _atom_site_symmetry_multiplicity
    _atom_site_disorder_assembly
    _atom_site_disorder_group
    Eu Eu1 0.19538(2) 0.471828(18) 0.142087(15) 0.01375(8) Uani d . 1 1 . .
    C C1 0.1686(5) 1.0083(4) -0.0245(4) 0.0217(10) Uani d . 1 1 . .
    H H1A 0.1752 1.0679 -0.0747 0.026 Uiso calc R 1 1 . .
    C C2 0.1143(4) 0.8967(4) -0.0540(3) 0.0204(10) Uani d . 1 1 . .
    H H2A 0.0830 0.8801 -0.1243 0.024 Uiso calc R 1 1 . .
    C C3 0.1066(4) 0.8081(4) 0.0227(3) 0.0152(9) Uani d . 1 1 . .
    C C4 0.1520(4) 0.8388(4) 0.1267(3) 0.0141(9) Uani d . 1 1 . .
    C C5 0.2135(4) 1.0315(4) 0.0803(3) 0.0187(9) Uani d . 1 1 . .
    H H5A 0.2508 1.1073 0.0992 0.022 Uiso calc R 1 1 . .
    C C6 0.1440(4) 0.7542(4) 0.2180(3) 0.0142(9) Uani d . 1 1 . .
    C C7 0.0458(4) 0.6855(4) -0.0113(3) 0.0149(9) Uani d . 1 1 . .
    C C8 -0.0245(5) 0.4395(4) 0.3294(4) 0.0309(12) Uani d . 1 1 . .
    H H8A -0.1158 0.4238 0.3164 0.046 Uiso calc R 1 1 . .
    H H8B -0.0096 0.5262 0.3342 0.046 Uiso calc R 1 1 . .
    H H8C 0.0137 0.4012 0.3942 0.046 Uiso calc R 1 1 . .
    C C9 0.2592(5) 0.3714(5) -0.1019(4) 0.0298(12) Uani d . 1 1 . .
    H H9A 0.3221 0.3790 -0.1476 0.045 Uiso calc R 1 1 . .
    H H9B 0.1840 0.4189 -0.1292 0.045 Uiso calc R 1 1 . .
    H H9C 0.2353 0.2869 -0.0974 0.045 Uiso calc R 1 1 . .
    C C10 0.6250(6) 0.3148(5) 0.1466(4) 0.0437(14) Uani d . 1 1 . .
    H H10A 0.7143 0.3136 0.1383 0.066 Uiso calc R 1 1 . .
    H H10B 0.6088 0.2489 0.1919 0.066 Uiso calc R 1 1 . .
    H H10C 0.6057 0.3915 0.1769 0.066 Uiso calc R 1 1 . .
    Cl Cl1 0.41214(10) 0.62123(9) 0.17815(8) 0.0207(2) Uani d . 1 1 . .
    N N1 0.2053(3) 0.9493(3) 0.1559(3) 0.0161(8) Uani d . 1 1 . .
    O O1 -0.0723(3) 0.6882(2) -0.0493(2) 0.0201(7) Uani d . 1 1 . .
    O O2 0.1171(3) 0.5928(2) -0.0058(2) 0.0189(7) Uani d . 1 1 . .
    O O3 0.1826(3) 0.7950(2) 0.3084(2) 0.0180(7) Uani d . 1 1 . .
    O O4 0.0993(3) 0.6474(2) 0.2001(2) 0.0154(6) Uani d . 1 1 . .
    O O5 0.3136(3) 0.4156(3) 0.0010(2) 0.0222(7) Uani d . 1 1 . .
    O O6 0.0332(3) 0.3900(3) 0.2445(2) 0.0235(7) Uani d . 1 1 . .
    O O7 0.5459(4) 0.3005(4) 0.0477(3) 0.0470(10) Uani d . 1 1 . .
    H H7A 0.5784 0.3203 -0.0159 0.056 Uiso d R 1 1 . .
    H H5B 0.3905 0.3848 0.0202 0.056 Uiso d R 1 1 . .
    H H6B 0.0268 0.3152 0.2582 0.056 Uiso d R 1 1 . .
loop_
    _atom_site_aniso_label
    _atom_site_aniso_U_11
    _atom_site_aniso_U_22
    _atom_site_aniso_U_33
    _atom_site_aniso_U_12
    _atom_site_aniso_U_13
    _atom_site_aniso_U_23
    Eu1 0.01652(13) 0.00914(13) 0.01382(12) -0.00020(9) -0.00258(8) 0.00020(8)
    C1 0.029(3) 0.013(2) 0.021(2) 0.0009(19) 0.001(2) 0.0053(18)
    C2 0.024(3) 0.019(2) 0.015(2) -0.0010(19) -0.0036(18) 0.0026(18)
    C3 0.012(2) 0.016(2) 0.017(2) 0.0029(18) -0.0012(16) -0.0021(17)
    C4 0.011(2) 0.011(2) 0.018(2) 0.0013(17) -0.0040(17) -0.0012(17)
    C5 0.024(3) 0.011(2) 0.019(2) -0.0006(19) -0.0025(18) -0.0003(18)
    C6 0.008(2) 0.015(2) 0.018(2) 0.0021(17) -0.0011(17) 0.0019(17)
    C7 0.021(3) 0.015(2) 0.007(2) 0.0018(19) -0.0006(17) 0.0021(16)
    C8 0.036(3) 0.029(3) 0.031(3) 0.005(2) 0.017(2) 0.003(2)
    C9 0.031(3) 0.033(3) 0.024(3) -0.004(2) 0.002(2) -0.008(2)
    C10 0.030(3) 0.052(4) 0.050(4) 0.001(3) 0.006(3) 0.012(3)
    Cl1 0.0198(6) 0.0199(5) 0.0212(6) -0.0041(4) 0.0000(4) -0.0028(4)
    N1 0.017(2) 0.0103(18) 0.0194(19) 0.0012(14) -0.0013(15) -0.0002(14)
    O1 0.0193(18) 0.0143(15) 0.0243(17) -0.0021(13) -0.0027(13) -0.0026(12)
    O2 0.0263(18) 0.0117(15) 0.0163(15) 0.0037(14) -0.0034(13) -0.0013(12)
    O3 0.0208(18) 0.0147(15) 0.0166(16) -0.0028(13) -0.0024(13) -0.0004(12)
    O4 0.0181(17) 0.0090(14) 0.0177(15) -0.0007(12) -0.0006(12) -0.0019(12)
    O5 0.0222(18) 0.0244(17) 0.0182(16) 0.0044(14) -0.0019(13) -0.0003(13)
    O6 0.0294(19) 0.0183(16) 0.0224(17) -0.0005(14) 0.0032(14) 0.0033(13)
    O7 0.043(3) 0.067(3) 0.034(2) 0.018(2) 0.0145(19) 0.0166(19)
_geom_special_details
;
 All esds (except the esd in the dihedral angle between two l.s. planes)
 are estimated using the full covariance matrix.  The cell esds are taken
 into account individually in the estimation of esds in distances, angles
 and torsion angles; correlations between esds in cell parameters are only
 used when they are defined by crystal symmetry.  An approximate (isotropic)
 treatment of cell esds is used for estimating esds involving l.s. planes.
;
loop_
    _geom_bond_atom_site_label_1
    _geom_bond_atom_site_label_2
    _geom_bond_site_symmetry_2
    _geom_bond_distance
    _geom_bond_publ_flag
    Eu1 O3 2_545 2.344(3) yes
    Eu1 O4 . 2.346(3) yes
    Eu1 O2 . 2.354(3) yes
    Eu1 O1 3_565 2.373(3) yes
    Eu1 O5 . 2.450(3) yes
    Eu1 O6 . 2.490(3) yes
    Eu1 N1 2_545 2.655(3) yes
    Eu1 Cl1 . 2.7723(11) yes
    C1 C2 . 1.371(6) ?
    C1 C5 . 1.380(6) ?
    C1 H1A . 0.9300 ?
    C2 C3 . 1.397(6) ?
    C2 H2A . 0.9300 ?
    C3 C4 . 1.389(6) ?
    C3 C7 . 1.515(6) ?
    C4 N1 . 1.355(5) ?
    C4 C6 . 1.512(6) ?
    C5 N1 . 1.340(5) ?
    C5 H5A . 0.9300 ?
    C6 O3 . 1.253(5) ?
    C6 O4 . 1.262(5) ?
    C7 O1 . 1.253(5) ?
    C7 O2 . 1.253(5) ?
    C8 O6 . 1.445(5) ?
    C8 H8A . 0.9600 ?
    C8 H8B . 0.9600 ?
    C8 H8C . 0.9600 ?
    C9 O5 . 1.438(5) ?
    C9 H9A . 0.9600 ?
    C9 H9B . 0.9600 ?
    C9 H9C . 0.9600 ?
    C10 O7 . 1.410(7) ?
    C10 H10A . 0.9600 ?
    C10 H10B . 0.9600 ?
    C10 H10C . 0.9600 ?
    N1 Eu1 2 2.655(3) ?
    O1 Eu1 3_565 2.373(3) ?
    O3 Eu1 2 2.344(3) ?
    O5 H5B . 0.8701 ?
    O6 H6B . 0.8404 ?
    O7 H7A . 0.9656 ?
loop_
    _geom_angle_atom_site_label_1
    _geom_angle_atom_site_label_2
    _geom_angle_atom_site_label_3
    _geom_angle_site_symmetry_1
    _geom_angle_site_symmetry_3
    _geom_angle
    _geom_angle_publ_flag
    O3 Eu1 O4 2_545 . 146.02(10) ?
    O3 Eu1 O2 2_545 . 141.52(10) ?
    O4 Eu1 O2 . . 72.05(9) ?
    O3 Eu1 O1 2_545 3_565 75.98(10) ?
    O4 Eu1 O1 . 3_565 122.41(10) ?
    O2 Eu1 O1 . 3_565 85.21(10) ?
    O3 Eu1 O5 2_545 . 71.06(10) ?
    O4 Eu1 O5 . . 137.83(10) ?
    O2 Eu1 O5 . . 71.76(10) ?
    O1 Eu1 O5 3_565 . 74.93(10) ?
    O3 Eu1 O6 2_545 . 87.13(10) ?
    O4 Eu1 O6 . . 75.79(10) ?
    O2 Eu1 O6 . . 117.19(10) ?
    O1 Eu1 O6 3_565 . 69.05(10) ?
    O5 Eu1 O6 . . 141.48(10) ?
    O3 Eu1 N1 2_545 2_545 63.22(10) ?
    O4 Eu1 N1 . 2_545 83.10(10) ?
    O2 Eu1 N1 . 2_545 151.18(10) ?
    O1 Eu1 N1 3_565 2_545 121.25(10) ?
    O5 Eu1 N1 . 2_545 123.02(10) ?
    O6 Eu1 N1 . 2_545 68.52(10) ?
    O3 Eu1 Cl1 2_545 . 92.51(7) ?
    O4 Eu1 Cl1 . . 81.38(7) ?
    O2 Eu1 Cl1 . . 88.32(8) ?
    O1 Eu1 Cl1 3_565 . 151.46(8) ?
    O5 Eu1 Cl1 . . 76.64(7) ?
    O6 Eu1 Cl1 . . 137.37(7) ?
    N1 Eu1 Cl1 2_545 . 73.41(8) ?
    C2 C1 C5 . . 119.5(4) ?
    C2 C1 H1A . . 120.2 ?
    C5 C1 H1A . . 120.2 ?
    C1 C2 C3 . . 119.2(4) ?
    C1 C2 H2A . . 120.4 ?
    C3 C2 H2A . . 120.4 ?
    C4 C3 C2 . . 117.9(4) ?
    C4 C3 C7 . . 123.5(4) ?
    C2 C3 C7 . . 118.5(4) ?
    N1 C4 C3 . . 122.8(4) ?
    N1 C4 C6 . . 113.6(3) ?
    C3 C4 C6 . . 123.6(4) ?
    N1 C5 C1 . . 122.6(4) ?
    N1 C5 H5A . . 118.7 ?
    C1 C5 H5A . . 118.7 ?
    O3 C6 O4 . . 123.4(4) ?
    O3 C6 C4 . . 117.3(3) ?
    O4 C6 C4 . . 119.2(3) ?
    O1 C7 O2 . . 125.6(4) ?
    O1 C7 C3 . . 115.6(4) ?
    O2 C7 C3 . . 118.6(4) ?
    O6 C8 H8A . . 109.5 ?
    O6 C8 H8B . . 109.5 ?
    H8A C8 H8B . . 109.5 ?
    O6 C8 H8C . . 109.5 ?
    H8A C8 H8C . . 109.5 ?
    H8B C8 H8C . . 109.5 ?
    O5 C9 H9A . . 109.5 ?
    O5 C9 H9B . . 109.5 ?
    H9A C9 H9B . . 109.5 ?
    O5 C9 H9C . . 109.5 ?
    H9A C9 H9C . . 109.5 ?
    H9B C9 H9C . . 109.5 ?
    O7 C10 H10A . . 109.5 ?
    O7 C10 H10B . . 109.5 ?
    H10A C10 H10B . . 109.5 ?
    O7 C10 H10C . . 109.5 ?
    H10A C10 H10C . . 109.5 ?
    H10B C10 H10C . . 109.5 ?
    C5 N1 C4 . . 117.8(4) ?
    C5 N1 Eu1 . 2 126.3(3) ?
    C4 N1 Eu1 . 2 115.6(2) ?
    C7 O1 Eu1 . 3_565 126.7(3) ?
    C7 O2 Eu1 . . 128.4(2) ?
    C6 O3 Eu1 . 2 128.6(3) ?
    C6 O4 Eu1 . . 130.2(3) ?
    C9 O5 Eu1 . . 126.9(3) ?
    C9 O5 H5B . . 109.8 ?
    Eu1 O5 H5B . . 116.4 ?
    C8 O6 Eu1 . . 132.9(3) ?
    C8 O6 H6B . . 98.2 ?
    Eu1 O6 H6B . . 123.2 ?
    C10 O7 H7A . . 120.6 ?
data_global
_journal_date_recd_electronic     2012-03-10
_journal_date_accepted     2012-04-21
_journal_name_full     'Acta Crystallographica, Section E'
_journal_year     2012
_journal_volume     68
_journal_issue      5
_journal_page_first     m682
_journal_page_last     m682
_journal_paper_category     QM
_journal_paper_doi     10.1107/S1600536812017862
_journal_coeditor_code     DS2185
_publ_contact_author_name     'Dayu wu'
_publ_contact_author_address
;
School of Chemistry and Chemical Engineering
Anqing Teachers College,
Anqing, 246011, Anhui, People's Republic of China
;
_publ_contact_author_email     'wudayu_nju@yahoo.com.cn'
_publ_contact_author_fax     '086(556)5501760'
_publ_contact_author_phone     '086(556)5500090'
_publ_section_title
;
Poly[[chloridodimethanol(\m~3~-pyridine-2,3-dicarboxylato)europium(III)]
methanol monosolvate]
;
loop_
    _publ_author_name
    _publ_author_footnote
    _publ_author_address
    'Wu, Dayu' .
;
School of Chemistry and Chemical Engineering,
Anqing Teachers College,
Anqing 246011, People's Republic of China
;
    'Chen, Liyang' .
;
School of Chemistry and Chemical Engineering,
Anqing Teachers College,
Anqing 246011, People's Republic of China
;
    'Wu, Genhua' .
;
School of Chemistry and Chemical Engineering,
Anqing Teachers College,
Anqing 246011, People's Republic of China
;
