# Supplementary material for: Poly[[chloridodimethanol(μ3-pyridine-2,3-dicarboxyl­ato)europium(III)] methanol monosolvate]
Source: Acta Crystallogr Sect E Struct Rep Online. 2012 Apr 28;68(Pt 5):m682. doi: 10.1107/S1600536812017862 (PMC3344402; doi:10.1107/S1600536812017862)
Supplement: Supplementary file 2 [file e-68-0m682-Isup2.hkl]

# 
# h,k,l, Fc-squared, Fo-squared, sigma(Fo-squared) and status flag 
# 
data_I
_shelx_title ' tt in P2(1)/n' 
_shelx_refln_list_code          4 
_shelx_F_calc_maximum      247.06 
_exptl_crystal_F_000       872.00 
_reflns_d_resolution_high  0.8413 
 
loop_ 
 _symmetry_equiv_pos_as_xyz 
 'x, y, z' 
 '-x+1/2, y+1/2, -z+1/2' 
 '-x, -y, -z' 
 'x-1/2, -y-1/2, z-1/2' 
 
_cell_length_a    10.4870 
_cell_length_b    10.9123 
_cell_length_c    12.9248 
_cell_angle_alpha  90.000 
_cell_angle_beta   99.694 
_cell_angle_gamma  90.000 
 
_shelx_F_squared_multiplier     1.000 
 
loop_ 
 _refln_index_h 
 _refln_index_k 
 _refln_index_l 
 _refln_F_squared_calc 
 _refln_F_squared_meas 
 _refln_F_squared_sigma 
 _refln_observed_status 
   2   0   0    22165.88    23732.01    258.63 o 
   4   0   0     1338.23     1704.84     77.51 o 
   6   0   0     2107.19     1857.36    141.54 o 
   8   0   0    19202.72    19340.48    497.96 o 
  10   0   0    14680.54    15324.67    517.90 o 
  12   0   0     1812.58     1695.24    224.53 o 
   2   1   0      379.65      426.66     22.23 o 
   3   1   0     4033.27     3838.71     96.94 o 
   4   1   0     2728.35     2891.37     99.96 o 
   5   1   0    24842.11    23896.02    310.24 o 
   6   1   0     2617.16     2497.90    212.31 o 
   7   1   0     4462.85     4513.02    162.63 o 
   8   1   0      433.82      359.92     69.82 o 
   9   1   0       15.63       37.19     59.46 o 
  10   1   0      286.45      227.85     73.16 o 
  11   1   0     1391.48     1458.66    137.60 o 
  12   1   0       30.07       63.12    127.06 o 
   0   2   0    33816.19    34936.01    238.04 o 
   1   2   0     9981.40    10651.27    100.75 o 
   2   2   0    43508.73    45156.08    618.91 o 
   3   2   0    16266.81    17292.45    124.51 o 
   4   2   0     5271.87     5410.30     95.71 o 
   5   2   0      661.64      673.53     61.44 o 
   6   2   0     7300.30     7016.92    177.67 o 
   7   2   0     6497.28     6358.48    187.68 o 
   8   2   0    12630.92    12440.83    322.32 o 
   9   2   0      636.75      449.03    157.62 o 
  10   2   0    11768.61    11339.49    388.26 o 
  11   2   0      486.46      519.06    101.25 o 
  12   2   0     2005.69     1488.72    232.89 o 
   1   3   0     7187.65     7472.77     68.81 o 
   2   3   0     2624.96     2570.01     55.61 o 
   3   3   0    28912.99    29200.38    259.62 o 
   4   3   0     5739.11     5870.92    103.07 o 
   5   3   0    15147.81    14927.86    237.40 o 
   6   3   0     5336.93     4930.80    129.83 o 
   7   3   0     4557.14     4680.10    159.20 o 
   8   3   0      509.83      485.11     77.33 o 
   9   3   0      120.63      128.82    124.49 o 
  10   3   0      880.71      628.52     98.01 o 
  11   3   0     2998.12     2669.92    273.43 o 
   0   4   0     3274.05     3328.03     85.82 o 
   1   4   0    12842.16    12623.00     84.77 o 
   2   4   0    25957.61    26406.65    349.62 o 
   3   4   0     4980.87     5346.22    104.75 o 
   4   4   0     3634.17     3465.59    100.43 o 
   5   4   0        1.56       60.13     31.85 o 
   6   4   0    11456.39    11369.34    252.84 o 
   7   4   0     5947.33     5649.81    229.68 o 
   8   4   0     8880.97     8898.39    249.30 o 
   9   4   0     4512.70     4545.55    261.20 o 
  10   4   0     2796.29     2625.52    262.49 o 
  11   4   0     3159.51     2375.90    270.85 o 
   1   5   0      818.14      696.58     26.73 o 
   2   5   0     4437.51     4635.37     69.59 o 
   3   5   0     6290.85     5917.43    150.84 o 
   4   5   0    18497.32    17817.19    215.89 o 
   5   5   0     4539.89     4328.62    132.86 o 
   6   5   0     7654.90     7442.31    322.96 o 
   7   5   0     7977.96     7962.78    360.92 o 
   8   5   0      971.63     1024.86    163.41 o 
   9   5   0        2.74        0.00    104.87 o 
  10   5   0      198.75        0.00    122.88 o 
  11   5   0     2151.14     2391.99    274.07 o 
   0   6   0     7022.27     7283.65    259.27 o 
   1   6   0    29419.60    31115.07    235.38 o 
   2   6   0     3324.38     3370.74     69.34 o 
   3   6   0     1572.84     1572.81     59.81 o 
   4   6   0       92.52      104.74     41.51 o 
   5   6   0     1010.18     1001.08     61.36 o 
   6   6   0      343.88      423.29     77.30 o 
   7   6   0     2583.48     2400.35    221.31 o 
   8   6   0     3280.42     3449.02    276.00 o 
   9   6   0    17971.29    18557.52    641.42 o 
  10   6   0     1276.84     1122.01    203.94 o 
   1   7   0       96.16      100.68     25.49 o 
   2   7   0     9177.62     9206.60    131.36 o 
   3   7   0     3018.27     3119.20     75.89 o 
   4   7   0    24491.50    24198.83    274.03 o 
   5   7   0     3911.82     3787.54    134.74 o 
   6   7   0     8017.00     7770.14    311.71 o 
   7   7   0      714.10      608.61    135.75 o 
   8   7   0     1268.33     1304.72    195.58 o 
   9   7   0        4.47       93.29    115.16 o 
  10   7   0      196.80      175.64    124.17 o 
   0   8   0      534.72      561.40     56.70 o 
   1   8   0    14439.05    15214.06    161.28 o 
   2   8   0      257.89      277.14     37.86 o 
   3   8   0     4681.18     4416.05     72.64 o 
   4   8   0      159.77      150.84     36.54 o 
   5   8   0      331.33      378.07     54.48 o 
   6   8   0       72.45       90.90     46.41 o 
   7   8   0     5146.11     5042.75    476.40 o 
   8   8   0        4.12      134.46    132.53 o 
   9   8   0     6456.23     6484.36    409.82 o 
   1   9   0      603.29      652.94     45.68 o 
   2   9   0    10405.51    11096.11    175.52 o 
   3   9   0        1.32        0.00     38.71 o 
   4   9   0    17225.99    17249.50    243.03 o 
   5   9   0      343.60      309.53     54.44 o 
   6   9   0    10307.12     9823.64    267.28 o 
   7   9   0      249.25      224.13    128.03 o 
   8   9   0     2178.75     2140.94    171.93 o 
   0  10   0       17.31       68.29     50.94 o 
   1  10   0     9725.59    10018.53    385.37 o 
   2  10   0     1169.09     1261.88     72.60 o 
   3  10   0     5617.96     5817.43    174.75 o 
   4  10   0      195.76      117.24     53.79 o 
   5  10   0      170.98      127.01     66.33 o 
   6  10   0      238.54      268.87     96.13 o 
   7  10   0     6124.74     5029.43    259.21 o 
   1  11   0       11.99      103.58    106.15 o 
   2  11   0     9441.90    10186.05    285.63 o 
   3  11   0     1576.09     1671.17    108.71 o 
   4  11   0     6684.06     6470.61    203.90 o 
   5  11   0     1486.93     1330.56    125.53 o 
   6  11   0     6993.95     6777.16    285.56 o 
   0  12   0     4921.90     5138.46    356.42 o 
   1  12   0     6142.40     6853.64    409.82 o 
   2  12   0     1398.63     1353.62    203.94 o 
   3  12   0      929.99      899.63    109.25 o 
   4  12   0      443.74      359.27     92.38 o 
 -11   0   1     6242.08     5404.81    343.55 o 
  -9   0   1    11993.11    11775.94    423.33 o 
  -7   0   1      750.14      781.67    107.44 o 
  -5   0   1     3603.05     3266.95    160.84 o 
  -3   0   1    36583.63    37573.11    398.24 o 
   3   0   1    17500.08    18094.24    365.42 o 
   5   0   1     9029.54     8023.26    251.55 o 
   7   0   1    19833.66    19575.95    463.86 o 
   9   0   1    18868.13    18492.54    532.05 o 
  11   0   1     1108.78     1011.35    180.78 o 
 -12   1   1      770.19      728.38    117.84 o 
 -11   1   1      352.95      346.62     95.53 o 
 -10   1   1     2508.94     2221.55    152.27 o 
  -9   1   1      852.90      787.27     96.89 o 
  -8   1   1    10676.16     9638.06    251.25 o 
  -7   1   1     4631.61     4379.52    159.75 o 
  -6   1   1    14954.31    14818.94    257.84 o 
  -5   1   1       73.28      116.38     31.97 o 
  -4   1   1    15549.38    15756.97    173.56 o 
  -3   1   1    25096.53    26113.63    208.47 o 
  -2   1   1       22.39       68.15     19.87 o 
  -1   1   1      249.44      364.78     33.45 o 
   1   1   1       75.72      101.65     27.02 o 
   2   1   1    28361.98    29931.15    273.10 o 
   3   1   1     2511.77     2436.53     63.39 o 
   4   1   1    18551.81    18197.60    271.37 o 
   5   1   1      181.94      179.01     56.79 o 
   6   1   1     6043.47     5796.93    166.84 o 
   7   1   1       43.54       43.50     53.59 o 
   8   1   1     3515.46     3390.09    157.41 o 
   9   1   1      327.79      256.79    125.13 o 
  10   1   1     5691.52     5516.11    344.52 o 
  11   1   1      137.91      135.17     87.58 o 
  12   1   1     5255.04     4787.37    318.46 o 
 -12   2   1     1929.47     1860.58    252.19 o 
 -11   2   1     7950.91     7700.26    286.87 o 
 -10   2   1      278.43      350.17     87.07 o 
  -9   2   1     6275.00     6072.84    217.08 o 
  -8   2   1      272.27      274.49     90.71 o 
  -7   2   1      192.66      185.97    140.89 o 
  -6   2   1     3742.91     3527.81    129.54 o 
  -5   2   1    16565.93    17300.09    192.54 o 
  -4   2   1     1414.03     1328.30     51.64 o 
  -3   2   1    55651.39    59698.73    377.66 o 
  -2   2   1    10127.28    11079.94    113.15 o 
  -1   2   1    32954.38    34747.59    216.26 o 
   0   2   1     4788.66     5193.30     55.44 o 
   1   2   1     9766.60    10399.47     57.35 o 
   2   2   1      521.99      562.42     27.66 o 
   3   2   1     1231.31     1252.79     48.74 o 
   4   2   1     3263.97     3292.23     85.91 o 
   5   2   1    13883.44    14201.30    206.96 o 
   6   2   1     9999.69     9614.62    362.53 o 
   7   2   1    15673.77    15177.65    286.79 o 
   8   2   1     3220.59     2811.55    142.22 o 
   9   2   1     9388.44     9447.01    269.30 o 
  10   2   1       49.83       48.38    105.51 o 
  11   2   1     1090.98     1121.42    125.89 o 
 -12   3   1      362.19      484.44    183.36 o 
 -11   3   1       12.28      232.89    140.89 o 
 -10   3   1      182.60      161.94     78.17 o 
  -9   3   1      684.11      654.29     85.46 o 
  -8   3   1     5067.02     4774.37    178.68 o 
  -7   3   1     9940.37     9709.24    225.68 o 
  -6   3   1    19178.28    18565.62    214.67 o 
  -5   3   1     2967.21     2970.35     79.09 o 
  -4   3   1    17754.76    18712.29    200.23 o 
  -3   3   1       85.89      125.97     17.58 o 
  -2   3   1      258.00      266.67     22.98 o 
  -1   3   1     1494.45     1753.96     47.95 o 
   0   3   1      115.49      200.87     14.30 o 
   1   3   1    33060.86    34216.29    149.47 o 
   2   3   1    33938.68    34336.52    224.84 o 
   3   3   1    19390.87    19401.60    269.57 o 
   4   3   1    20650.23    20618.28    360.60 o 
   5   3   1     3273.68     3202.61    131.89 o 
   6   3   1      487.89      511.47     77.85 o 
   7   3   1      709.24      680.14    159.23 o 
   8   3   1       94.38       97.77     58.72 o 
   9   3   1      583.22      587.22     89.76 o 
  10   3   1     8471.24     8032.11    269.94 o 
  11   3   1     2086.33     2171.96    250.91 o 
 -11   4   1     5540.51     5512.89    388.59 o 
 -10   4   1     3846.62     3647.17    303.66 o 
  -9   4   1     2339.49     2061.60    133.98 o 
  -8   4   1     1387.02     1321.25    165.34 o 
  -7   4   1       68.65       34.15     48.05 o 
  -6   4   1     1026.19      979.64     69.70 o 
  -5   4   1     2956.61     2841.40     91.58 o 
  -4   4   1    13155.55    13053.54    141.33 o 
  -3   4   1    47000.37    46808.74    282.28 o 
  -2   4   1     3205.77     2856.05     40.92 o 
  -1   4   1    20459.99    20345.03    178.71 o 
   0   4   1     7366.37     7500.86     82.86 o 
   1   4   1     5944.35     5950.08     58.17 o 
   2   4   1     4588.50     4873.17     95.79 o 
   3   4   1      941.53      998.72     44.73 o 
   4   4   1     1364.83     1168.98     47.10 o 
   5   4   1    17592.33    18390.25    270.21 o 
   6   4   1     8424.24     8750.14    186.94 o 
   7   4   1    18183.75    18234.36    299.20 o 
   8   4   1     4123.71     4069.98    162.45 o 
   9   4   1     2117.05     2249.16    224.53 o 
  10   4   1     2110.26     2197.05    247.05 o 
  11   4   1       52.30        0.00    112.59 o 
 -11   5   1       62.23        1.93    125.45 o 
 -10   5   1       16.40       53.40    115.80 o 
  -9   5   1     3817.02     3844.04    298.52 o 
  -8   5   1     8833.18     9082.86    410.46 o 
  -7   5   1     8152.95     7523.60    292.16 o 
  -6   5   1     4672.07     4408.83    128.05 o 
  -5   5   1    11404.51    10216.32    397.63 o 
  -4   5   1      188.37      154.34     35.28 o 
  -3   5   1     3276.03     3267.96     97.91 o 
  -2   5   1     2712.24     2356.94     80.08 o 
  -1   5   1     6395.36     6039.96    152.49 o 
   0   5   1     3541.91     3432.48     51.23 o 
   1   5   1    18960.90    18607.93    286.43 o 
   2   5   1     6377.65     6034.54     71.43 o 
   3   5   1    11290.20    11088.45    195.79 o 
   4   5   1     6972.62     6706.34    139.03 o 
   5   5   1     5064.25     4338.75    478.65 o 
   6   5   1      659.23      673.07     56.42 o 
   7   5   1       99.06      205.09     52.70 o 
   8   5   1       89.46        0.00     97.15 o 
   9   5   1     2601.44     2489.78    243.83 o 
  10   5   1     1941.14     2371.40    262.49 o 
  11   5   1     3809.07     3910.30    333.90 o 
 -11   6   1     2355.69     2507.79    294.66 o 
 -10   6   1     7227.81     6596.94    415.61 o 
  -9   6   1     3425.06     3361.52    297.87 o 
  -8   6   1     3159.96     2624.88    243.83 o 
  -7   6   1       42.88       97.64    141.86 o 
  -6   6   1     2270.81     2374.47    231.29 o 
  -5   6   1     2608.88     2522.01     78.59 o 
  -4   6   1     4326.68     4230.30    110.16 o 
  -3   6   1     5537.40     5295.48     94.25 o 
  -2   6   1    24480.60    24823.62    190.86 o 
  -1   6   1    10124.88    10635.51    166.22 o 
   0   6   1    38221.39    39663.04    184.49 o 
   1   6   1      770.41      719.43     22.83 o 
   2   6   1      863.87      954.27     30.20 o 
   3   6   1      481.97      511.52     55.91 o 
   4   6   1     6243.83     6390.04    148.38 o 
   5   6   1     4924.58     4868.09    227.10 o 
   6   6   1     6655.26     7040.21    331.33 o 
   7   6   1     3965.87     4338.77    283.08 o 
   8   6   1    10220.34    10071.05    448.42 o 
   9   6   1      819.98      971.46    187.86 o 
  10   6   1     5236.61     4853.46    357.70 o 
 -10   7   1      567.44      809.34    180.78 o 
  -9   7   1     4395.93     4492.54    331.33 o 
  -8   7   1      184.20      224.53    110.66 o 
  -7   7   1     6305.92     6525.97    231.45 o 
  -6   7   1      875.00      847.78     70.85 o 
  -5   7   1    15310.60    15332.31    229.61 o 
  -4   7   1     1709.98     1666.85     61.16 o 
  -3   7   1     4033.47     4028.28    108.00 o 
  -2   7   1      221.98      201.76     24.67 o 
  -1   7   1     8507.47     8825.53    133.24 o 
   0   7   1      143.76      110.58     25.07 o 
   1   7   1     9727.54     9836.04    123.17 o 
   2   7   1     2700.11     2572.31     45.38 o 
   3   7   1    13949.73    13773.28    157.90 o 
   4   7   1     3885.86     3944.07    124.59 o 
   5   7   1     9310.83     9100.98    333.43 o 
   6   7   1     2158.28     2066.45    193.65 o 
   7   7   1       42.45      155.05     93.93 o 
   8   7   1        3.94       35.38    108.08 o 
   9   7   1     4550.79     4551.08    346.77 o 
  10   7   1      785.52      825.42    189.15 o 
  -9   8   1      271.89      395.37    112.20 o 
  -8   8   1     2753.80     2756.24    182.07 o 
  -7   8   1      152.13      188.07     66.78 o 
  -6   8   1      331.53      408.34     77.26 o 
  -5   8   1     1375.45     1225.18     77.79 o 
  -4   8   1    12830.30    13012.94    206.68 o 
  -3   8   1      202.93      171.31     29.13 o 
  -2   8   1    23923.25    24006.68    208.04 o 
  -1   8   1      198.57      240.57     35.47 o 
   0   8   1     9944.70    10182.95    147.99 o 
   1   8   1     1088.86     1151.65     67.99 o 
   2   8   1      783.01      689.43     97.67 o 
   3   8   1     2888.86     2683.69     59.33 o 
   4   8   1     6025.96     5944.08    120.19 o 
   5   8   1      603.22      506.89     65.23 o 
   6   8   1    10315.26    10363.58    315.92 o 
   7   8   1      231.64      262.49    135.10 o 
   8   8   1     7534.19     7897.16    431.05 o 
   9   8   1       26.29        5.79    111.94 o 
  -8   9   1      534.48      410.48    109.03 o 
  -7   9   1    10376.30    10025.58    252.99 o 
  -6   9   1       82.39      102.95     51.86 o 
  -5   9   1    10102.57     9620.24    199.15 o 
  -4   9   1       90.30       59.65     42.81 o 
  -3   9   1     2486.42     2833.02    100.22 o 
  -2   9   1      263.21      217.91     31.41 o 
  -1   9   1     2368.35     2432.15     90.80 o 
   0   9   1      138.56      172.49     39.85 o 
   1   9   1    14088.83    14563.61    232.93 o 
   2   9   1      109.72       88.82     35.95 o 
   3   9   1    16591.47    17421.68    222.70 o 
   4   9   1      147.50       75.40     34.41 o 
   5   9   1     7279.90     6907.65    157.04 o 
   6   9   1      227.91      324.11     52.76 o 
   7   9   1      641.01      679.61    124.17 o 
   8   9   1      310.06      297.87    143.47 o 
  -7  10   1      180.02       86.22     74.59 o 
  -6  10   1       16.76       17.29     67.93 o 
  -5  10   1      212.91      340.01     69.24 o 
  -4  10   1     7985.46     7686.72    175.66 o 
  -3  10   1      670.97      720.14     64.00 o 
  -2  10   1    16229.41    17318.98    241.41 o 
  -1  10   1      494.85      482.49     56.44 o 
   0  10   1     4482.46     4924.75    217.00 o 
   1  10   1     1092.12     1030.45     83.66 o 
   2  10   1      735.57      787.46     70.37 o 
   3  10   1       47.83       66.51     50.49 o 
   4  10   1      953.46      899.50     86.67 o 
   5  10   1     2196.84     1780.55    179.03 o 
   6  10   1    12162.52    12054.44    387.30 o 
   7  10   1      157.89       38.10     80.75 o 
  -6  11   1      723.47      662.95     97.01 o 
  -5  11   1     4479.61     4454.62    181.97 o 
  -4  11   1      973.95      972.08     94.33 o 
  -3  11   1      598.72      667.95    100.12 o 
  -2  11   1      190.42      236.13     56.01 o 
  -1  11   1      229.36      245.12    120.95 o 
   0  11   1      202.82      336.26     88.47 o 
   1  11   1    14375.19    15750.63    334.62 o 
   2  11   1      953.57      981.70    105.54 o 
   3  11   1    14799.84    15780.93    476.08 o 
   4  11   1      857.91      834.29     86.06 o 
   5  11   1     1613.81     1472.73    114.76 o 
   6  11   1      108.14      223.35     81.65 o 
  -4  12   1     2116.89     2135.96    165.23 o 
  -3  12   1     1386.41     1544.05    223.24 o 
  -2  12   1     7252.51     7730.53    444.56 o 
  -1  12   1     2524.40     2622.31    262.49 o 
   0  12   1     5130.38     5790.39    267.26 o 
   1  12   1     2761.09     2778.62    192.17 o 
   2  12   1       55.66       27.66    118.38 o 
   3  12   1      180.13      208.00     79.87 o 
   4  12   1      728.87      640.83    105.99 o 
 -12   0   2     2456.53     2123.07    247.69 o 
 -10   0   2     1019.96      978.54    161.48 o 
  -8   0   2      280.14      262.49     90.71 o 
  -6   0   2    18500.31    18531.15    413.03 o 
  -4   0   2    46832.59    47929.68    605.40 o 
  -2   0   2    36081.14    38453.61    301.41 o 
   0   0   2      126.70      141.54     36.03 o 
   4   0   2    33602.03    32947.40    474.15 o 
   6   0   2    29390.62    29787.25    539.77 o 
   8   0   2     3356.46     2995.45    211.66 o 
  10   0   2      538.69      752.08    147.97 o 
 -12   1   2       47.36        0.00     89.20 o 
 -11   1   2     3426.37     2948.45    185.86 o 
 -10   1   2      405.18      459.89    116.13 o 
  -9   1   2    14783.51    14938.20    335.61 o 
  -8   1   2     1997.92     1984.86    128.70 o 
  -7   1   2    10773.70    10456.62    242.85 o 
  -6   1   2      419.53      454.18     61.12 o 
  -5   1   2     9679.39     9849.74    157.15 o 
  -4   1   2      881.44      954.44     44.66 o 
  -3   1   2      385.56      415.80     41.96 o 
  -2   1   2       12.38       30.94     25.15 o 
  -1   1   2    18916.15    20040.39    178.34 o 
   0   1   2      315.62      404.36     25.09 o 
   1   1   2    50664.64    52976.99    249.20 o 
   2   1   2     1334.59     1332.06     60.50 o 
   3   1   2     5197.57     5016.87    158.26 o 
   4   1   2       12.86       84.28     45.68 o 
   5   1   2     2784.39     2827.75    112.20 o 
   6   1   2     1083.23      979.08     78.93 o 
   7   1   2     6628.73     6556.43    197.90 o 
   8   1   2      293.97      183.54     83.96 o 
   9   1   2    16083.46    15949.67    348.75 o 
  10   1   2       19.65        7.59     86.85 o 
  11   1   2     5902.65     5861.36    255.06 o 
 -12   2   2     6470.68     5610.68    392.45 o 
 -11   2   2     1268.94      947.61    128.78 o 
 -10   2   2     1584.58     1378.38    126.77 o 
  -9   2   2      483.48      418.36     83.90 o 
  -8   2   2      589.26      439.89     75.20 o 
  -7   2   2       31.88        0.00     46.78 o 
  -6   2   2    30631.03    30564.49    372.01 o 
  -5   2   2     2513.34     2507.38     79.95 o 
  -4   2   2    61037.72    63798.92    701.25 o 
  -3   2   2    12611.39    13462.90    150.02 o 
  -2   2   2     2904.02     2899.82     52.09 o 
  -1   2   2      253.48      277.17     21.66 o 
   0   2   2      710.29      784.40     28.28 o 
   1   2   2     2719.65     2915.52     41.40 o 
   2   2   2    18319.66    18687.95    185.57 o 
   3   2   2      735.51      684.92    127.71 o 
   4   2   2    24987.31    24813.96    233.45 o 
   5   2   2     1470.63     1585.22    111.30 o 
   6   2   2    19105.44    18612.26    363.50 o 
   7   2   2     9252.34     9050.31    229.00 o 
   8   2   2     6313.82     5857.94    203.53 o 
   9   2   2      585.00      416.50    103.26 o 
  10   2   2       53.90       71.28     72.59 o 
  11   2   2      329.45      111.20     79.67 o 
 -12   3   2      414.92      333.26    171.13 o 
 -11   3   2     1453.70     1476.50    214.88 o 
 -10   3   2      829.20      771.15    107.41 o 
  -9   3   2     1838.85     1824.85    161.16 o 
  -8   3   2     2107.19     1948.99    121.16 o 
  -7   3   2    15282.63    15099.33    240.89 o 
  -6   3   2     3784.44     3789.40    130.57 o 
  -5   3   2     5684.49     5803.50    141.52 o 
  -4   3   2       38.06       35.03     34.29 o 
  -3   3   2     2624.56     2622.42     53.37 o 
  -2   3   2       87.31      119.50     24.12 o 
  -1   3   2    16979.53    17259.42    138.17 o 
   0   3   2      765.22      723.40     25.05 o 
   1   3   2    33238.12    33707.11    148.84 o 
   2   3   2    33044.76    33973.82    135.62 o 
   3   3   2    23680.40    24454.72    190.53 o 
   4   3   2      595.94      576.23     62.08 o 
   5   3   2       20.65       24.45     46.96 o 
   6   3   2     1235.46     1276.40     87.26 o 
   7   3   2     4837.58     4931.39    212.31 o 
   8   3   2     1487.75     1351.24    108.82 o 
   9   3   2     5413.50     5455.45    213.10 o 
  10   3   2     2135.15     2061.41    171.13 o 
  11   3   2     4706.20     4731.22    355.77 o 
 -11   4   2     2696.48     2387.48    270.85 o 
 -10   4   2      934.20      717.34    166.63 o 
  -9   4   2      160.18      180.78    115.16 o 
  -8   4   2     2480.65     2274.90    213.59 o 
  -7   4   2     7846.79     7972.29    241.02 o 
  -6   4   2     3757.26     3770.89    124.73 o 
  -5   4   2    10275.83    10024.03    187.14 o 
  -4   4   2     9275.82     9459.05    132.12 o 
  -3   4   2    13133.26    12348.50    507.61 o 
  -2   4   2    33239.50    34333.39    332.89 o 
  -1   4   2     4940.75     5269.95     58.18 o 
   0   4   2       61.21       79.09     13.54 o 
   1   4   2       98.32       80.73     12.24 o 
   2   4   2     2425.80     2456.63     68.53 o 
   3   4   2    14819.97    14880.28    331.93 o 
   4   4   2    10345.53    10219.93    153.76 o 
   5   4   2    12763.12    12476.55    240.61 o 
   6   4   2    16120.56    15576.78    256.13 o 
   7   4   2     1744.05     1778.70    107.69 o 
   8   4   2     3704.08     3511.67    155.29 o 
   9   4   2      574.88      396.95    133.17 o 
  10   4   2      323.38      279.86    120.95 o 
  11   4   2      476.09      487.02    149.90 o 
 -11   5   2      467.08      262.49    149.90 o 
 -10   5   2     3672.07     3361.52    298.52 o 
  -9   5   2     6188.27     5680.17    351.91 o 
  -8   5   2     8186.56     7888.52    265.71 o 
  -7   5   2     7189.22     6709.96    159.38 o 
  -6   5   2     1691.70     1644.37     59.26 o 
  -5   5   2       18.78        0.00     25.51 o 
  -4   5   2      300.56      291.34     24.89 o 
  -3   5   2     4785.36     4561.71    191.60 o 
  -2   5   2    11155.96    11008.55    147.20 o 
  -1   5   2     8460.62     8606.74     70.09 o 
   0   5   2    25782.41    26298.56    174.82 o 
   1   5   2    10249.33     9914.20     70.15 o 
   2   5   2    12667.12    12716.45    105.72 o 
   3   5   2    14397.79    14949.51    188.37 o 
   4   5   2     1037.99      789.50     99.61 o 
   5   5   2     1032.00      972.27     96.50 o 
   6   5   2      337.97      340.31     66.91 o 
   7   5   2     4086.55     3802.50    138.05 o 
   8   5   2     4181.02     4513.12    299.80 o 
   9   5   2     2034.08     1935.21    225.17 o 
  10   5   2     6932.56     7422.37    424.61 o 
 -11   6   2     1884.45     1714.54    248.98 o 
 -10   6   2     1649.43     1701.67    238.68 o 
  -9   6   2     1041.16     1114.93    171.78 o 
  -8   6   2      762.52      618.55     95.45 o 
  -7   6   2     2264.70     2092.52    115.69 o 
  -6   6   2     1538.91     1278.86    142.58 o 
  -5   6   2    14355.11    14063.76    215.00 o 
  -4   6   2     2362.36     2273.35     85.24 o 
  -3   6   2    15575.97    15431.28    228.29 o 
  -2   6   2    12736.20    12322.49    118.40 o 
  -1   6   2     8087.28     7816.03    186.57 o 
   0   6   2       40.66       45.64     24.37 o 
   1   6   2     1394.57     1417.78     31.02 o 
   2   6   2     1819.66     1854.92     46.40 o 
   3   6   2    10889.58    10516.44    131.60 o 
   4   6   2     5351.26     5292.32    117.12 o 
   5   6   2    15278.24    14937.07    333.58 o 
   6   6   2     2590.48     2710.45    215.52 o 
   7   6   2     5828.70     6182.62    342.26 o 
   8   6   2      862.70      843.44    161.48 o 
   9   6   2     1617.10     1726.76    219.38 o 
  10   6   2      139.17      177.57    143.47 o 
 -10   7   2     6388.76     6212.59    286.78 o 
  -9   7   2     1717.91     1406.45    149.21 o 
  -8   7   2     8047.44     7963.05    231.25 o 
  -7   7   2      243.52      309.88     65.66 o 
  -6   7   2     1666.41     1665.22     92.09 o 
  -5   7   2      127.15      130.01     47.25 o 
  -4   7   2      394.64      274.87     51.23 o 
  -3   7   2      472.92      436.22     41.04 o 
  -2   7   2    15775.02    14640.13    386.08 o 
  -1   7   2     1780.41     1722.82     63.42 o 
   0   7   2    30193.62    29792.61    344.78 o 
   1   7   2     3352.32     3497.44     57.34 o 
   2   7   2     6559.59     6849.38     85.31 o 
   3   7   2      696.98      679.62     38.06 o 
   4   7   2     3985.58     3968.03    103.19 o 
   5   7   2       48.48       59.80     39.87 o 
   6   7   2      535.52      737.28    139.61 o 
   7   7   2      117.56        0.00     88.78 o 
   8   7   2    11037.80    10411.38    474.15 o 
   9   7   2     1999.62     2271.68    251.55 o 
  -9   8   2      966.30      853.86    124.80 o 
  -8   8   2      363.21      337.92     77.70 o 
  -7   8   2     1641.46     1596.13    132.98 o 
  -6   8   2     1531.48     1351.29     88.04 o 
  -5   8   2    15543.72    15377.46    245.22 o 
  -4   8   2      746.50      732.72     64.86 o 
  -3   8   2    24476.45    24665.21    274.28 o 
  -2   8   2     2221.06     2240.90    103.14 o 
  -1   8   2     6042.86     6178.71    118.91 o 
   0   8   2     2409.50     2192.42     73.28 o 
   1   8   2      381.31      426.13     32.93 o 
   2   8   2      136.98      149.17     21.72 o 
   3   8   2     8412.22     8411.98    103.62 o 
   4   8   2     3204.18     3118.07     93.53 o 
   5   8   2    17776.44    18220.42    300.96 o 
   6   8   2       78.75      135.88     48.76 o 
   7   8   2     6581.38     6201.48    185.01 o 
   8   8   2        1.04        0.00     54.65 o 
   9   8   2      700.02      624.17    100.48 o 
  -8   9   2     8053.34     7926.24    245.44 o 
  -7   9   2       72.97       69.27     60.48 o 
  -6   9   2     8450.12     8117.62    220.79 o 
  -5   9   2      603.91      587.98     65.76 o 
  -4   9   2      669.38      705.30     63.05 o 
  -3   9   2       28.60        0.00     42.74 o 
  -2   9   2    11443.14    11823.76    177.80 o 
  -1   9   2      458.01      573.21     55.85 o 
   0   9   2     9401.62     9427.05    247.69 o 
   1   9   2      311.74      403.82     49.81 o 
   2   9   2    10176.65    10689.79    175.86 o 
   3   9   2      483.07      508.47     53.12 o 
   4   9   2     2933.43     2835.23    117.19 o 
   5   9   2       88.17       55.96     49.98 o 
   6   9   2      846.75      885.30     82.03 o 
   7   9   2        1.99        0.00    102.29 o 
   8   9   2     5405.34     5268.42    368.64 o 
  -7  10   2     1232.02     1147.17    112.93 o 
  -6  10   2      613.29      531.36     73.73 o 
  -5  10   2     6089.18     5846.56    167.55 o 
  -4  10   2      142.72      108.84     49.81 o 
  -3  10   2    13844.29    14297.44    231.27 o 
  -2  10   2     1327.26     1242.00     86.54 o 
  -1  10   2     6258.80     6598.47    299.16 o 
   0  10   2     1579.50     1545.06    131.24 o 
   1  10   2      450.79      457.99     62.29 o 
   2  10   2     1213.26     1171.27     70.09 o 
   3  10   2     4236.70     4260.80    149.79 o 
   4  10   2     3040.12     2791.06    131.11 o 
   5  10   2     9401.02     9605.70    248.31 o 
   6  10   2      279.63      229.67     72.06 o 
   7  10   2     9329.61     9252.85    479.30 o 
  -6  11   2     3883.32     3884.29    182.70 o 
  -5  11   2       67.71       82.21     63.67 o 
  -4  11   2      449.35      447.26     76.31 o 
  -3  11   2       43.70       92.03     61.61 o 
  -2  11   2     3022.94     2999.55    133.24 o 
  -1  11   2      789.23     1175.41    184.00 o 
   0  11   2    13595.22    14196.06    609.26 o 
   1  11   2     1563.45     1709.13    122.38 o 
   2  11   2    13584.00    14485.53    346.55 o 
   3  11   2       10.61      145.15     75.97 o 
   4  11   2      311.00      287.16    124.81 o 
   5  11   2       43.74        0.00     67.12 o 
   6  11   2     2538.49     2350.10    207.12 o 
  -4  12   2     2763.27     2770.43    149.85 o 
  -3  12   2     4753.10     5110.15    374.43 o 
  -2  12   2      713.45      949.59    187.22 o 
  -1  12   2     3226.73     3602.78    306.88 o 
   0  12   2     1122.57     1039.19    151.19 o 
   1  12   2      238.17      411.58     99.29 o 
   2  12   2      115.73      108.73    104.22 o 
   3  12   2     2570.47     2655.29    174.68 o 
   4  12   2     3800.34     3993.26    369.93 o 
 -11   0   3        5.50       33.45    104.87 o 
  -9   0   3     3550.72     2895.09    227.75 o 
  -7   0   3    14140.60    13868.76    396.95 o 
  -5   0   3    55742.69    56812.65    565.83 o 
  -3   0   3     4981.47     4548.18    176.28 o 
  -1   0   3     7061.28     7460.21    113.94 o 
   1   0   3      174.46      193.65     45.03 o 
   3   0   3    56704.68    55797.38    625.34 o 
   5   0   3    36289.39    36754.77    577.09 o 
   7   0   3      913.15      916.78    128.03 o 
   9   0   3     4843.11     4435.92    275.36 o 
  11   0   3     3621.37     3221.27    278.57 o 
 -12   1   3     2229.98     2005.43    174.39 o 
 -11   1   3      859.61      619.19    114.86 o 
 -10   1   3    13618.17    13493.44    662.65 o 
  -9   1   3       44.47       64.29     82.67 o 
  -8   1   3     5710.86     5145.39    192.85 o 
  -7   1   3      794.63      667.56     88.46 o 
  -6   1   3      257.13      348.13     68.20 o 
  -5   1   3      114.07      183.36     68.20 o 
  -4   1   3     4941.97     4592.94    122.69 o 
  -3   1   3     8352.79     8487.89     96.44 o 
  -2   1   3    42883.45    43767.04    165.03 o 
  -1   1   3       92.82      121.18     16.12 o 
   0   1   3    35024.95    36738.61    300.11 o 
   1   1   3       17.93        0.00     23.19 o 
   2   1   3     5363.41     5128.44    122.13 o 
   3   1   3        2.83       69.53     32.52 o 
   4   1   3     5527.26     5514.18    202.01 o 
   5   1   3       22.56       65.45     44.60 o 
   6   1   3     6690.30     6711.10    191.45 o 
   7   1   3     2634.39     2585.10    134.72 o 
   8   1   3    15038.59    15147.10    326.63 o 
   9   1   3        5.57       20.61    154.40 o 
  10   1   3     5109.90     4605.59    213.48 o 
  11   1   3      273.99      122.56     81.43 o 
 -12   2   3      531.09      207.16    134.46 o 
 -11   2   3      234.48      137.21    159.87 o 
 -10   2   3       47.11       67.19     66.85 o 
  -9   2   3     2366.30     2347.91    180.78 o 
  -8   2   3     2541.36     2254.46    133.41 o 
  -7   2   3    23350.75    22428.31    384.03 o 
  -6   2   3     1858.39     1802.68    158.26 o 
  -5   2   3    26251.84    26534.50    740.82 o 
  -4   2   3     8103.98     8457.63    141.84 o 
  -3   2   3    11490.92    11756.73    101.72 o 
  -2   2   3    11743.85    12703.82     76.86 o 
  -1   2   3     2938.68     3076.82     60.47 o 
   0   2   3     1497.31     1637.73     30.98 o 
   1   2   3    26721.23    27677.66    134.72 o 
   2   2   3    10894.05    10903.06    127.92 o 
   3   2   3    48209.94    49005.67    327.41 o 
   4   2   3      436.19      453.46     53.59 o 
   5   2   3    20425.62    20647.13    391.80 o 
   6   2   3     2005.82     2095.02    112.00 o 
   7   2   3     2518.93     2572.76    160.84 o 
   8   2   3       19.65       31.84     65.94 o 
   9   2   3     1313.58     1187.13    112.68 o 
  10   2   3     1077.03      903.86    174.35 o 
  11   2   3     7307.54     6987.22    276.10 o 
 -12   3   3     4603.09     4548.51    371.86 o 
 -11   3   3     1915.42     1826.48    236.11 o 
 -10   3   3     2134.76     2040.72    236.11 o 
  -9   3   3       72.10        0.00     90.07 o 
  -8   3   3     8739.62     8460.02    264.74 o 
  -7   3   3       53.18      175.53     64.83 o 
  -6   3   3     2144.22     2194.48    169.85 o 
  -5   3   3       13.21       66.02     41.21 o 
  -4   3   3    14549.69    14440.13    216.71 o 
  -3   3   3     6834.09     6831.84     78.59 o 
  -2   3   3    21391.63    22451.67    155.14 o 
  -1   3   3     2208.78     2086.46     36.30 o 
   0   3   3    12739.46    12347.83     92.14 o 
   1   3   3     2313.17     2619.19    178.00 o 
   2   3   3     4699.19     4725.93     56.70 o 
   3   3   3       25.11       35.15     24.17 o 
   4   3   3      360.25      351.47     31.27 o 
   5   3   3     2636.84     2592.07    138.96 o 
   6   3   3    12384.80    12590.51    250.66 o 
   7   3   3     3021.78     3414.19    149.47 o 
   8   3   3     9900.23     9471.37    257.37 o 
   9   3   3      756.29      836.78     99.66 o 
  10   3   3      992.33      990.12    172.42 o 
  11   3   3      523.67      425.26    144.75 o 
 -11   4   3        8.87        0.00    133.17 o 
 -10   4   3       29.17        0.00    102.94 o 
  -9   4   3     3661.25     3171.73    266.35 o 
  -8   4   3     5568.67     4941.56    209.72 o 
  -7   4   3     8237.89     8011.15    199.46 o 
  -6   4   3    17438.79    16741.36    175.35 o 
  -5   4   3     1798.76     1701.12     66.16 o 
  -4   4   3     7228.93     7187.20    135.17 o 
  -3   4   3     6172.62     6438.30    130.94 o 
  -2   4   3     3682.03     3687.89     55.83 o 
  -1   4   3       90.15      155.13     17.67 o 
   0   4   3       16.60       52.10     16.63 o 
   1   4   3    23203.40    22786.89    113.52 o 
   2   4   3    39325.16    40846.04    279.30 o 
   3   4   3    12215.65    11986.15    115.45 o 
   4   4   3    14308.21    14334.42    155.65 o 
   5   4   3     7335.75     7391.48    207.80 o 
   6   4   3     3152.67     3276.15    150.54 o 
   7   4   3     3142.02     3164.24    139.90 o 
   8   4   3      160.36      121.37     61.95 o 
   9   4   3      570.82      736.00    158.26 o 
  10   4   3     2824.37     2851.98    278.57 o 
  11   4   3     5052.04     5485.87    386.01 o 
 -11   5   3     2997.95     3160.03    309.77 o 
 -10   5   3     4956.74     4893.47    244.32 o 
  -9   5   3     6265.59     6077.12    252.49 o 
  -8   5   3     3189.46     3029.85    140.29 o 
  -7   5   3      486.65      376.43     40.99 o 
  -6   5   3      605.76      518.86     39.13 o 
  -5   5   3     2409.23     2342.93     71.13 o 
  -4   5   3     1281.33     1080.86    104.09 o 
  -3   5   3     4868.00     4671.86    120.07 o 
  -2   5   3    29427.79    29242.56    193.62 o 
  -1   5   3    22191.75    22586.79    193.90 o 
   0   5   3    11651.90    12414.87    100.44 o 
   1   5   3     9043.33     8939.68     81.75 o 
   2   5   3     6760.51     7175.19    109.72 o 
   3   5   3     2366.11     2603.12     85.76 o 
   4   5   3      703.55      716.38     29.36 o 
   5   5   3     4299.35     4386.85     98.87 o 
   6   5   3    15712.32    15845.01    258.00 o 
   7   5   3     3954.98     4122.62    149.51 o 
   8   5   3     2181.80     2236.94    223.24 o 
   9   5   3     5932.19     6540.33    380.22 o 
  10   5   3     1929.76     2338.59    259.91 o 
 -11   6   3       79.03      254.91    112.59 o 
 -10   6   3      546.45      602.51    119.18 o 
  -9   6   3      814.83      790.42     93.65 o 
  -8   6   3     2574.70     2440.14    131.31 o 
  -7   6   3     2444.92     2262.98    121.63 o 
  -6   6   3    13225.00    12402.54    323.03 o 
  -5   6   3     1773.47     1647.06     60.16 o 
  -4   6   3    13835.68    13195.92    220.02 o 
  -3   6   3     1509.53     1500.86     61.86 o 
  -2   6   3      393.19      421.49     38.99 o 
  -1   6   3      399.62      426.14     20.34 o 
   0   6   3     7283.20     7369.66     97.50 o 
   1   6   3     5349.97     5514.60     68.86 o 
   2   6   3     6175.43     6039.23    138.51 o 
   3   6   3     2656.16     2734.90     80.59 o 
   4   6   3    25562.27    26129.05    260.63 o 
   5   6   3      654.50      597.30     44.52 o 
   6   6   3     6107.80     5620.94    195.84 o 
   7   6   3      102.68      162.53     55.97 o 
   8   6   3      366.15      380.15     69.71 o 
   9   6   3        6.52      111.30    125.45 o 
  10   6   3      590.27      703.38    137.89 o 
 -10   7   3     1398.85     1740.40    213.27 o 
  -9   7   3     8486.25     8205.16    249.11 o 
  -8   7   3      529.46      471.31     77.67 o 
  -7   7   3      484.83      409.41     71.76 o 
  -6   7   3      204.04      287.11     86.36 o 
  -5   7   3     3935.07     3701.67    122.60 o 
  -4   7   3      577.77      492.28     36.00 o 
  -3   7   3     6196.22     5699.41     89.12 o 
  -2   7   3      375.38      364.77     27.21 o 
  -1   7   3    23389.50    21903.99    394.10 o 
   0   7   3    10323.72    10139.97    191.52 o 
   1   7   3     8645.90     8867.23     87.52 o 
   2   7   3      403.64      405.68     26.45 o 
   3   7   3       98.50      198.34     35.68 o 
   4   7   3      635.65      502.57     53.63 o 
   5   7   3     4082.19     4203.88    120.77 o 
   6   7   3      236.11      295.48     57.28 o 
   7   7   3    15646.35    15730.89    294.92 o 
   8   7   3     1847.59     1658.70    113.75 o 
   9   7   3     8288.99     8260.83    262.68 o 
  -9   8   3       28.95        0.00     67.40 o 
  -8   8   3     3478.69     3555.36    165.21 o 
  -7   8   3       47.17       80.77     59.46 o 
  -6   8   3    16395.09    16267.85    308.20 o 
  -5   8   3      691.97      676.42     67.53 o 
  -4   8   3    15961.95    16133.27    241.64 o 
  -3   8   3      336.01      337.90     30.28 o 
  -2   8   3      751.69      671.42     39.27 o 
  -1   8   3      385.01      455.19     63.47 o 
   0   8   3     6270.26     6267.56    660.72 o 
   1   8   3       18.07       23.21     18.96 o 
   2   8   3    12478.91    12978.25    137.31 o 
   3   8   3      605.19      600.25     46.54 o 
   4   8   3    15686.28    16293.81    209.83 o 
   5   8   3      214.50      198.59     43.09 o 
   6   8   3     4609.18     4800.41    161.26 o 
   7   8   3      380.69      427.70     64.92 o 
   8   8   3      218.79      178.01     59.52 o 
  -8   9   3       77.52       95.48     75.51 o 
  -7   9   3     2371.42     2118.43    116.86 o 
  -6   9   3       25.03       48.23     54.43 o 
  -5   9   3     1580.21     1470.09     91.65 o 
  -4   9   3       38.12      157.92     44.85 o 
  -3   9   3    20181.22    20459.83    270.61 o 
  -2   9   3       93.21      137.70     40.43 o 
  -1   9   3    11636.47    12124.97    352.56 o 
   0   9   3     1461.66     1497.73    176.92 o 
   1   9   3     4126.88     4195.21    110.56 o 
   2   9   3      348.54      329.53     48.35 o 
   3   9   3     1339.10     1308.63     63.13 o 
   4   9   3      112.90      102.80     44.25 o 
   5   9   3     4347.09     4341.69    149.17 o 
   6   9   3      206.64      353.84    115.80 o 
   7   9   3    11154.49    11878.23    515.33 o 
   8   9   3      317.46      410.46    126.74 o 
  -7  10   3     1105.60     1037.86     93.73 o 
  -6  10   3     8189.24     8221.02    210.38 o 
  -5  10   3       11.87       10.07     52.34 o 
  -4  10   3     5243.01     5028.07    151.00 o 
  -3  10   3     1372.34     1226.65     78.48 o 
  -2  10   3     1471.51     1487.06    126.03 o 
  -1  10   3      401.04      368.00    111.30 o 
   0  10   3     1124.01     1203.42     93.83 o 
   1  10   3     2935.42     3069.68    123.75 o 
   2  10   3    11969.79    12315.04    244.63 o 
   3  10   3     2709.69     2689.65    123.78 o 
   4  10   3     6516.13     6677.57    253.89 o 
   5  10   3        8.34      103.98     60.85 o 
   6  10   3     2477.45     2414.97    327.47 o 
   7  10   3        5.39        0.00    118.38 o 
  -6  11   3      178.54      193.68     76.70 o 
  -5  11   3      439.04      348.77     79.14 o 
  -4  11   3      214.53      175.55     55.72 o 
  -3  11   3    10645.90    10966.86    219.30 o 
  -2  11   3      456.67      690.32    160.84 o 
  -1  11   3    10909.95    10993.62    497.96 o 
   0  11   3     2914.90     3225.74    147.74 o 
   1  11   3     7852.19     8262.93    253.04 o 
   2  11   3      142.55      132.10     65.53 o 
   3  11   3       73.56       93.16     72.32 o 
   4  11   3      379.25      355.83     93.48 o 
   5  11   3     5302.32     5026.42    246.27 o 
  -4  12   3     3460.70     3295.06    162.19 o 
  -3  12   3      274.22      243.19     92.35 o 
  -2  12   3      691.74      750.15    170.49 o 
  -1  12   3      427.76      394.68     93.35 o 
   0  12   3     1189.01     1295.85    139.94 o 
   1  12   3      610.64      567.86    124.81 o 
   2  12   3     6369.89     6560.27    393.09 o 
   3  12   3     2125.26     2181.68    159.29 o 
 -12   0   4       16.18        0.00    115.16 o 
 -10   0   4    11163.62    10329.04    442.63 o 
  -8   0   4     7587.58     7626.31    331.97 o 
  -6   0   4     6473.70     6406.51    277.29 o 
  -4   0   4     2150.91     2328.13     94.90 o 
  -2   0   4    25688.95    26387.05    527.87 o 
   0   0   4    16763.86    16164.15    151.83 o 
   2   0   4    54925.21    55559.34    609.26 o 
   4   0   4    25564.84    26953.76    351.15 o 
   6   0   4      728.57      925.14    124.81 o 
   8   0   4    10133.87    10191.36    393.73 o 
  10   0   4     5019.35     4919.08    319.75 o 
 -12   1   4      778.08      505.03    162.77 o 
 -11   1   4     7699.26     6862.01    407.89 o 
 -10   1   4       22.71        0.00    106.80 o 
  -9   1   4     3788.80     2994.17    241.90 o 
  -8   1   4      437.16      234.18     94.57 o 
  -7   1   4     2089.95     1998.71    204.26 o 
  -6   1   4     2954.60     2805.14    196.54 o 
  -5   1   4    34931.16    35343.86    315.32 o 
  -4   1   4     3927.57     4172.14     88.57 o 
  -3   1   4    26228.03    25807.67    151.51 o 
  -2   1   4    19996.94    21347.00    124.23 o 
  -1   1   4    17772.85    17605.30    120.49 o 
   0   1   4     4516.89     4686.37     65.77 o 
   1   1   4     5499.00     5736.32    107.82 o 
   2   1   4      119.31      131.41     30.10 o 
   3   1   4    19643.95    20311.44    286.60 o 
   4   1   4        9.34       64.63     30.52 o 
   5   1   4    20610.61    20536.80    233.40 o 
   6   1   4     1803.66     1854.74     82.43 o 
   7   1   4    10452.49     9960.65    257.79 o 
   8   1   4      503.10      751.14     93.19 o 
   9   1   4     2466.78     2524.52    155.32 o 
  10   1   4        0.10        0.00     76.85 o 
  11   1   4      712.97      513.78    104.87 o 
 -12   2   4       59.46       33.45    121.59 o 
 -11   2   4        1.94        0.00    114.52 o 
 -10   2   4     3665.77     3372.46    272.78 o 
  -9   2   4      874.34      830.57    151.19 o 
  -8   2   4    12617.84    12711.45    320.34 o 
  -7   2   4     2328.41     2162.49    106.31 o 
  -6   2   4    15239.49    14629.50    287.69 o 
  -5   2   4      642.42      749.34    137.03 o 
  -4   2   4      229.49      225.93     37.42 o 
  -3   2   4      570.40      598.02     27.65 o 
  -2   2   4      937.04      777.89     25.48 o 
  -1   2   4     2275.83     2251.75     42.48 o 
   0   2   4    37516.40    37275.96    225.99 o 
   1   2   4     7177.85     7107.50     83.10 o 
   2   2   4    34620.18    35290.96    289.54 o 
   3   2   4     3470.94     3521.44    113.19 o 
   4   2   4    11140.31    10929.87    202.91 o 
   5   2   4       24.79       40.09     31.34 o 
   6   2   4      558.64      596.80     54.98 o 
   7   2   4       58.08       44.57     58.26 o 
   8   2   4     7074.49     7134.51    462.25 o 
   9   2   4      272.52      264.61     80.00 o 
  10   2   4    10176.15    10052.95    312.16 o 
  11   2   4      917.33      873.03    190.43 o 
 -12   3   4     2422.92     2181.53    251.87 o 
 -11   3   4     3422.04     3496.88    306.88 o 
 -10   3   4      165.89      340.46     90.57 o 
  -9   3   4      783.71      712.15     97.62 o 
  -8   3   4      338.77      439.13     67.70 o 
  -7   3   4      446.36      404.23     60.76 o 
  -6   3   4      167.26      241.26     86.85 o 
  -5   3   4    10696.59    10690.51    137.16 o 
  -4   3   4    13274.83    13390.69    157.63 o 
  -3   3   4    34662.02    34546.67    206.33 o 
  -2   3   4     9106.15     8955.99     88.33 o 
  -1   3   4    15065.11    15230.99    119.98 o 
   0   3   4      655.12      730.52     30.60 o 
   1   3   4     4871.24     5223.84     68.11 o 
   2   3   4     1910.22     2118.90     58.64 o 
   3   3   4     4264.14     4290.53    103.97 o 
   4   3   4     2585.29     2593.16     95.88 o 
   5   3   4    15598.26    15807.63    204.20 o 
   6   3   4     6275.47     6176.99    139.11 o 
   7   3   4    10168.23    10143.46    189.28 o 
   8   3   4     2965.31     2931.02    154.97 o 
   9   3   4      240.57      307.87     78.87 o 
  10   3   4      911.48      828.49    156.66 o 
 -11   4   4      556.35      493.45    135.10 o 
 -10   4   4     2413.29     2187.49    168.71 o 
  -9   4   4     6015.10     5613.74    252.37 o 
  -8   4   4     9592.72     9450.73    234.11 o 
  -7   4   4     5196.86     5094.65    163.67 o 
  -6   4   4     6558.39     6497.27    137.42 o 
  -5   4   4     3646.33     3505.75     77.23 o 
  -4   4   4       65.26      101.28     26.30 o 
  -3   4   4     1115.01     1119.42     51.02 o 
  -2   4   4     1075.08     1024.73     39.26 o 
  -1   4   4     3702.17     3314.64     62.53 o 
   0   4   4    17315.66    16960.54    125.67 o 
   1   4   4    22232.86    22959.47    151.83 o 
   2   4   4    15189.22    14989.05    199.81 o 
   3   4   4    14209.15    14375.21    130.97 o 
   4   4   4     4356.68     4236.34    111.42 o 
   5   4   4       47.21      145.95     38.46 o 
   6   4   4       98.78      109.68     37.31 o 
   7   4   4      229.63      222.51     45.02 o 
   8   4   4     2776.97     2595.05    106.46 o 
   9   4   4     3408.80     3241.51    212.36 o 
  10   4   4     9257.49     9158.59    269.52 o 
 -11   5   4     3676.08     3486.84    224.04 o 
 -10   5   4     3297.15     3204.87    203.56 o 
  -9   5   4       26.84       76.66     61.59 o 
  -8   5   4      562.73      481.49     70.55 o 
  -7   5   4        4.02       59.60     65.41 o 
  -6   5   4     7635.89     7682.74    127.92 o 
  -5   5   4     2279.55     2151.25     70.87 o 
  -4   5   4     9957.06     9435.82    166.39 o 
  -3   5   4    16012.15    15445.57    156.83 o 
  -2   5   4     9580.37     9676.94    102.39 o 
  -1   5   4     9207.46     9297.58     88.91 o 
   0   5   4     4571.22     4490.85     65.46 o 
   1   5   4      107.93       87.92     18.93 o 
   2   5   4     4220.45     4455.93     93.23 o 
   3   5   4      648.36      680.69     36.07 o 
   4   5   4    19030.71    19042.63    246.66 o 
   5   5   4     7115.35     7340.60    112.26 o 
   6   5   4     5132.37     5169.82    124.71 o 
   7   5   4     6783.19     6653.40    194.32 o 
   8   5   4     3427.42     3529.92    154.55 o 
   9   5   4      713.00      640.11     83.38 o 
  10   5   4      414.56      429.63    116.73 o 
 -10   6   4      482.15      425.58     87.95 o 
  -9   6   4     7216.64     6981.68    227.52 o 
  -8   6   4     1967.20     1865.95    120.35 o 
  -7   6   4    11532.80    11366.82    255.91 o 
  -6   6   4     3221.56     2868.63     65.46 o 
  -5   6   4     5898.65     5833.95    115.34 o 
  -4   6   4     1089.47     1065.66     67.87 o 
  -3   6   4      262.23      278.98     28.97 o 
  -2   6   4     3301.93     3274.03     68.30 o 
  -1   6   4    17315.50    16951.54    237.77 o 
   0   6   4     9056.69     8983.58    100.04 o 
   1   6   4     9607.50     9473.16    100.65 o 
   2   6   4     5670.37     5369.83    113.25 o 
   3   6   4     9973.15     9941.75    153.77 o 
   4   6   4      638.32      668.28     41.34 o 
   5   6   4     5537.75     5195.17    118.11 o 
   6   6   4      439.15      435.04     63.06 o 
   7   6   4     4165.63     4023.09    212.50 o 
   8   6   4      554.24      576.00     82.11 o 
   9   6   4     5500.97     5607.54    207.34 o 
 -10   7   4     2557.02     2630.57    159.58 o 
  -9   7   4      642.57      508.54    107.98 o 
  -8   7   4        9.71       40.34     64.09 o 
  -7   7   4     1394.07     1347.08    102.10 o 
  -6   7   4     7486.86     7122.98    178.52 o 
  -5   7   4     1693.30     1533.59     72.39 o 
  -4   7   4     5236.72     4664.54    131.41 o 
  -3   7   4      594.47      577.16     33.77 o 
  -2   7   4    10962.75    10360.55    140.10 o 
  -1   7   4     1069.91      976.26     59.85 o 
   0   7   4     5103.48     4866.58     97.93 o 
   1   7   4      593.68      724.58     36.46 o 
   2   7   4      442.26      423.24     31.84 o 
   3   7   4     1674.90     1768.05     70.82 o 
   4   7   4    14543.92    15248.85    210.60 o 
   5   7   4      817.41      872.36     73.63 o 
   6   7   4    13685.91    14292.30    268.15 o 
   7   7   4       35.43       78.84     58.60 o 
   8   7   4     3344.36     3332.03    291.76 o 
   9   7   4      734.31      702.61     91.91 o 
  -9   8   4     6186.36     6143.72    228.78 o 
  -8   8   4       25.64       32.93     87.52 o 
  -7   8   4    13055.00    12968.89    290.85 o 
  -6   8   4      100.79      104.57     49.75 o 
  -5   8   4     7943.16     7625.66    180.91 o 
  -4   8   4      210.07      243.44     52.56 o 
  -3   8   4       44.02       90.33     31.60 o 
  -2   8   4        2.67       44.07     30.08 o 
  -1   8   4    15858.44    14961.82    905.52 o 
   0   8   4      469.34      565.73     53.57 o 
   1   8   4    18674.72    18986.60    151.40 o 
   2   8   4      314.65      342.45     36.82 o 
   3   8   4    13673.08    14103.55    186.34 o 
   4   8   4      543.00      603.35     52.83 o 
   5   8   4     2568.28     2490.76    100.03 o 
   6   8   4      230.03      197.24     57.80 o 
   7   8   4     2508.26     2465.80    128.06 o 
   8   8   4      905.78     1093.52    100.28 o 
  -8   9   4       16.43       56.34     69.88 o 
  -7   9   4        1.61       10.43     89.89 o 
  -6   9   4     3693.49     3632.61    142.03 o 
  -5   9   4      228.57      322.51     65.28 o 
  -4   9   4    14718.96    14740.45    246.87 o 
  -3   9   4       53.20       21.58     36.74 o 
  -2   9   4     7592.02     7471.43    176.41 o 
  -1   9   4       64.68      125.45     95.86 o 
   0   9   4     1112.46     1292.55     93.25 o 
   1   9   4      192.80      150.62     48.72 o 
   2   9   4      773.42      847.32     47.23 o 
   3   9   4      521.65      521.47     53.58 o 
   4   9   4     4981.00     4856.99    149.20 o 
   5   9   4       19.40       55.40     51.04 o 
   6   9   4    11622.10    12618.09    519.83 o 
   7   9   4       43.08      329.40    145.40 o 
  -7  10   4     9318.08     9080.42    253.19 o 
  -6  10   4      679.71      643.47     85.43 o 
  -5  10   4     1697.02     1621.76    100.39 o 
  -4  10   4       10.04        0.00     49.64 o 
  -3  10   4      571.76      596.28     80.06 o 
  -2  10   4      122.81      377.65    122.88 o 
  -1  10   4     3221.99     3180.74    261.84 o 
   0  10   4     3099.06     3040.06    113.41 o 
   1  10   4    20391.67    21476.40    323.55 o 
   2  10   4     1703.34     1717.15    104.50 o 
   3  10   4    10197.56    10742.84    304.56 o 
   4  10   4       18.93      245.36     88.38 o 
   5  10   4       68.57       83.03     89.02 o 
   6  10   4        0.23       14.15    108.08 o 
  -6  11   4      644.54      567.93     76.67 o 
  -5  11   4      673.61      622.82     77.37 o 
  -4  11   4     9021.05     9336.68    252.69 o 
  -3  11   4      101.68      271.76     72.72 o 
  -2  11   4    10370.07    10920.92    508.25 o 
  -1  11   4     1933.97     2036.86    234.18 o 
   0  11   4     1402.20     1382.59    108.05 o 
   1  11   4      141.40      171.98     51.88 o 
   2  11   4      385.44      387.58    206.52 o 
   3  11   4      614.03      650.57    103.56 o 
   4  11   4     5268.29     5259.75    556.18 o 
   5  11   4      476.99      574.13    202.33 o 
  -3  12   4      169.60       79.78    113.87 o 
  -2  12   4     3265.81     3252.15    311.38 o 
  -1  12   4     2358.89     2776.01    193.73 o 
   0  12   4     4279.36     4660.78    242.45 o 
   1  12   4     7120.31     7225.89    550.71 o 
   2  12   4     1099.44      885.25    173.71 o 
 -11   0   5     9376.94    10011.86    430.40 o 
  -9   0   5    18060.15    18563.96    512.11 o 
  -7   0   5     2303.48     2224.84    123.47 o 
  -5   0   5     1491.24     1379.99    130.60 o 
  -3   0   5    22681.16    23323.97    225.41 o 
  -1   0   5    48948.34    47534.14    358.26 o 
   1   0   5    33140.93    33110.93    345.38 o 
   3   0   5     1321.08     1300.86    117.09 o 
   5   0   5     9676.07    10381.75    249.67 o 
   7   0   5    17901.81    18252.78    372.21 o 
   9   0   5    12379.30    12358.37    346.75 o 
 -12   1   5     1657.70     1861.97    156.83 o 
 -11   1   5      119.05      193.88     90.13 o 
 -10   1   5      260.63      258.10     64.26 o 
  -9   1   5       72.86       15.54     48.84 o 
  -8   1   5     3859.45     3747.56    134.25 o 
  -7   1   5      414.07      369.74     68.83 o 
  -6   1   5    18934.44    19357.23    272.58 o 
  -5   1   5       56.09      114.92     36.45 o 
  -4   1   5    18868.84    18688.63    189.91 o 
  -3   1   5     4213.03     4139.37     68.88 o 
  -2   1   5      499.05      427.46     36.58 o 
  -1   1   5     1221.67     1253.25     32.86 o 
   0   1   5      779.22      930.74     36.49 o 
   1   1   5     1398.08     1409.37     62.82 o 
   2   1   5    11548.58    10540.60    202.88 o 
   3   1   5      985.99     1291.99     89.10 o 
   4   1   5    45420.95    45753.76    401.26 o 
   5   1   5     1256.38     1275.09     68.06 o 
   6   1   5     5440.62     5393.95    137.07 o 
   7   1   5     2679.18     2639.15    106.19 o 
   8   1   5      646.91      616.09     63.41 o 
   9   1   5        0.66      101.32     49.28 o 
  10   1   5      686.12      673.65     74.27 o 
 -12   2   5     1165.73      959.78    108.70 o 
 -11   2   5     4082.93     4239.13    223.55 o 
 -10   2   5      916.55      940.77    115.33 o 
  -9   2   5     9383.21     9802.58    225.57 o 
  -8   2   5     1039.09     1041.85     70.21 o 
  -7   2   5     2025.18     1910.30    101.53 o 
  -6   2   5     2447.32     2491.09     97.05 o 
  -5   2   5      162.43      122.44     36.63 o 
  -4   2   5     3050.96     2889.99     75.90 o 
  -3   2   5    10010.56     9990.28    105.25 o 
  -2   2   5    19642.49    20967.54    136.88 o 
  -1   2   5    48241.80    48952.11    348.05 o 
   0   2   5      610.11      561.63     29.82 o 
   1   2   5    23978.58    23930.75    233.43 o 
   2   2   5     4270.21     3799.36    169.90 o 
   3   2   5     2144.83     1973.90     71.02 o 
   4   2   5     1095.01     1104.52     90.41 o 
   5   2   5     4119.60     4034.31    112.08 o 
   6   2   5     3015.37     3206.38    107.78 o 
   7   2   5     9485.04     9903.22    194.83 o 
   8   2   5       58.07        0.00     46.03 o 
   9   2   5    12485.32    12684.57    248.06 o 
  10   2   5      835.48      841.79     81.67 o 
 -11   3   5      915.13      709.04    123.19 o 
 -10   3   5       82.68       40.24     69.70 o 
  -9   3   5      796.88      795.75     69.30 o 
  -8   3   5     6182.29     5922.21    185.41 o 
  -7   3   5     1056.93     1064.18     85.23 o 
  -6   3   5    16944.57    16707.84    209.08 o 
  -5   3   5     2442.80     2446.11    154.08 o 
  -4   3   5    14927.21    14882.25    178.36 o 
  -3   3   5     4827.65     4589.68    113.77 o 
  -2   3   5    12969.27    13207.20    135.21 o 
  -1   3   5      388.61      476.69     26.57 o 
   0   3   5    10964.86    11442.96     86.49 o 
   1   3   5     4311.69     4224.81     76.72 o 
   2   3   5    14396.94    14654.22    191.25 o 
   3   3   5     3909.76     3791.02    102.90 o 
   4   3   5     6210.86     6377.80    188.11 o 
   5   3   5     3746.82     3758.80    107.75 o 
   6   3   5     9564.42     9864.41    182.66 o 
   7   3   5     4407.66     4534.61    135.42 o 
   8   3   5       34.97        9.19     44.90 o 
   9   3   5      987.63     1048.25     82.53 o 
  10   3   5     3125.33     3103.36    196.64 o 
 -11   4   5     2462.84     2244.50    200.40 o 
 -10   4   5     3888.75     4060.96    155.85 o 
  -9   4   5     2445.02     2318.69     89.63 o 
  -8   4   5     4010.82     3984.01    129.08 o 
  -7   4   5     6763.74     6643.81    143.79 o 
  -6   4   5      489.78      485.30     46.48 o 
  -5   4   5     1047.23     1025.28     64.87 o 
  -4   4   5     3922.47     3558.90    147.89 o 
  -3   4   5    10013.38     9487.73    164.65 o 
  -2   4   5     5456.68     5242.89     84.11 o 
  -1   4   5    11836.58    11576.48    101.06 o 
   0   4   5    21981.31    22284.25    171.45 o 
   1   4   5    11889.03    11915.34    142.15 o 
   2   4   5     2966.29     2796.15    105.53 o 
   3   4   5     4751.22     4710.90     91.49 o 
   4   4   5        9.14        0.00     31.55 o 
   5   4   5     1939.72     1912.16     79.42 o 
   6   4   5      591.73      549.14     63.89 o 
   7   4   5    11212.83    11821.84    209.99 o 
   8   4   5     7562.94     7905.33    184.41 o 
   9   4   5     5760.98     5698.64    206.44 o 
  10   4   5     3590.71     3666.67    230.39 o 
 -11   5   5      221.57      235.33    101.18 o 
 -10   5   5      711.42      709.31     92.91 o 
  -9   5   5       22.65       22.48     49.14 o 
  -8   5   5     2159.39     2314.24    130.71 o 
  -7   5   5     4108.76     3896.79    138.45 o 
  -6   5   5     2558.06     2530.04     80.05 o 
  -5   5   5    15917.77    15683.36    233.79 o 
  -4   5   5    11611.67    11423.93    251.55 o 
  -3   5   5     2737.30     2469.98     91.93 o 
  -2   5   5     4848.50     4545.69    104.36 o 
  -1   5   5     1142.25     1046.61     51.95 o 
   0   5   5     3707.20     3541.74     67.03 o 
   1   5   5     4423.09     4308.54     92.59 o 
   2   5   5     7054.25     7201.73    123.78 o 
   3   5   5    15876.12    15821.85    196.29 o 
   4   5   5     2023.15     1995.67     62.46 o 
   5   5   5     6924.72     6696.89    206.04 o 
   6   5   5     4202.95     4166.88    117.77 o 
   7   5   5       95.20      129.85     48.33 o 
   8   5   5      718.20      746.69     84.39 o 
   9   5   5      132.43      100.34     68.51 o 
 -10   6   5    10527.04    10806.99    299.61 o 
  -9   6   5      685.41      734.28     90.65 o 
  -8   6   5     5206.53     5225.55    190.63 o 
  -7   6   5     4435.32     4116.24    235.78 o 
  -6   6   5      179.16      126.50     20.96 o 
  -5   6   5        0.78       37.56     43.11 o 
  -4   6   5     2840.16     2673.97    137.28 o 
  -3   6   5     3583.47     3553.08    111.05 o 
  -2   6   5    19013.47    18573.88    315.19 o 
  -1   6   5     3512.88     3158.77    166.99 o 
   0   6   5    24243.65    24125.46    225.93 o 
   1   6   5     5369.63     5295.98    120.17 o 
   2   6   5     5554.83     5807.09    107.29 o 
   3   6   5      496.33      496.82     46.74 o 
   4   6   5       61.07       93.52     32.61 o 
   5   6   5      629.38      593.66     50.49 o 
   6   6   5     5917.70     5973.32    180.24 o 
   7   6   5     2601.99     2581.06    131.31 o 
   8   6   5     8815.98     9100.89    249.95 o 
   9   6   5     1248.27     1370.11    149.12 o 
 -10   7   5       22.06        2.20    106.69 o 
  -9   7   5      709.39      598.74    104.58 o 
  -8   7   5      612.72      633.34     86.11 o 
  -7   7   5     6340.74     6133.78    203.09 o 
  -6   7   5     5777.00     5664.47    246.36 o 
  -5   7   5    12370.92    12180.14    224.53 o 
  -4   7   5      678.13      742.20     76.81 o 
  -3   7   5     2966.92     3000.52    156.46 o 
  -2   7   5      164.68      144.92     26.45 o 
  -1   7   5      291.00      211.72     40.85 o 
   0   7   5       99.15      113.84     34.36 o 
   1   7   5     2755.76     2753.22     73.67 o 
   2   7   5     2641.91     2616.93     76.81 o 
   3   7   5    14778.54    15639.69    205.85 o 
   4   7   5     3272.90     3287.32    105.65 o 
   5   7   5    14724.64    15288.78    266.85 o 
   6   7   5      516.91      625.87     80.04 o 
   7   7   5      380.13      522.44    116.45 o 
   8   7   5       37.00       58.86     59.21 o 
  -9   8   5      310.15      350.33     90.30 o 
  -8   8   5     6084.80     5611.18    212.20 o 
  -7   8   5      789.48      882.08     96.32 o 
  -6   8   5     1253.65     1164.37    103.26 o 
  -5   8   5      639.00      584.25     75.23 o 
  -4   8   5     1431.29     1395.89     98.48 o 
  -3   8   5      791.07      869.98    101.87 o 
  -2   8   5    12652.54    12638.83    313.50 o 
  -1   8   5     1442.17     1383.57    151.83 o 
   0   8   5    22294.17    22154.94    199.85 o 
   1   8   5      248.11      242.97     32.28 o 
   2   8   5     6162.69     6388.08    117.10 o 
   3   8   5       37.64       69.84     46.70 o 
   4   8   5      401.97      410.53     51.13 o 
   5   8   5      357.67      437.32     96.63 o 
   6   8   5     4179.15     4325.51    157.17 o 
   7   8   5      126.76        4.17     54.75 o 
   8   8   5     8098.78     8079.03    647.21 o 
  -8   9   5       81.68       10.73     66.05 o 
  -7   9   5     6125.06     5689.00    186.44 o 
  -6   9   5      127.57      202.39     63.40 o 
  -5   9   5     8492.47     8382.53    236.15 o 
  -4   9   5       86.70      192.20     63.73 o 
  -3   9   5     6766.63     6631.82    174.21 o 
  -2   9   5      534.82      593.82    122.88 o 
  -1   9   5       14.89        0.00     83.64 o 
   0   9   5      194.91      134.95     57.02 o 
   1   9   5    10946.11    11209.35    290.34 o 
   2   9   5       17.03       93.01     37.70 o 
   3   9   5    14776.75    15487.39    249.09 o 
   4   9   5      324.50      290.57     54.02 o 
   5   9   5     7084.79     7087.48    268.02 o 
   6   9   5       78.19       54.04    113.87 o 
   7   9   5     2177.55     2604.29    271.50 o 
  -7  10   5      287.60      290.58     73.63 o 
  -6  10   5      689.11      541.42     86.08 o 
  -5  10   5       48.18      160.54     79.09 o 
  -4  10   5     3313.67     3205.04    150.99 o 
  -3  10   5      118.31      135.01     67.20 o 
  -2  10   5     7509.47     7432.66    409.82 o 
  -1  10   5      526.39      570.12     85.93 o 
   0  10   5     9278.83     9276.63    257.56 o 
   1  10   5      417.48      503.54     72.85 o 
   2  10   5     8392.48     8584.93    219.75 o 
   3  10   5      235.12      214.91     69.09 o 
   4  10   5       33.63      156.37     80.14 o 
   5  10   5        4.18        0.00     86.27 o 
   6  10   5     3338.65     3658.75    310.10 o 
  -5  11   5     4258.31     4254.99    230.61 o 
  -4  11   5      554.79      509.63     97.38 o 
  -3  11   5     6256.36     6130.40    314.92 o 
  -2  11   5      101.64       75.27    105.51 o 
  -1  11   5       19.23       24.09     85.89 o 
   0  11   5      135.34      224.40     68.99 o 
   1  11   5     3527.05     3556.25    133.01 o 
   2  11   5     1010.63     1130.22    117.69 o 
   3  11   5     7817.72     7920.40    306.24 o 
   4  11   5     1883.69     1999.27    159.97 o 
  -3  12   5     1290.92     1154.40    140.73 o 
  -2  12   5     6477.35     6502.37    428.47 o 
  -1  12   5     4874.20     4975.55    247.44 o 
   0  12   5     3853.47     4125.78    229.74 o 
   1  12   5      886.22      791.64    114.18 o 
 -12   0   6     4566.90     5406.10    344.19 o 
 -10   0   6    11971.40    12827.18    458.71 o 
  -8   0   6     1873.77     1682.51    179.50 o 
  -6   0   6     3703.23     3507.56    221.31 o 
  -4   0   6    20364.23    20137.93    313.63 o 
  -2   0   6    32447.01    33037.75    412.71 o 
   0   0   6    42177.06    41045.29    561.65 o 
   2   0   6      426.31      479.94     80.42 o 
   4   0   6    38182.25    40180.62    685.17 o 
   6   0   6    15073.91    15151.42    333.25 o 
   8   0   6    12137.67    12680.97    340.66 o 
  10   0   6     2896.84     2780.27    268.92 o 
 -12   1   6       27.17        0.00     83.24 o 
 -11   1   6     1945.10     1936.47    156.33 o 
 -10   1   6      323.19      215.43    110.98 o 
  -9   1   6     7305.07     7574.78    236.47 o 
  -8   1   6      241.83      350.41     59.69 o 
  -7   1   6    12605.55    13328.69    207.36 o 
  -6   1   6      392.70      424.74     56.78 o 
  -5   1   6     9201.56     9011.91    171.64 o 
  -4   1   6     1094.24     1120.02     63.39 o 
  -3   1   6      336.37      345.50     36.49 o 
  -2   1   6      761.86      859.04     43.24 o 
  -1   1   6     5456.67     5362.66     95.32 o 
   0   1   6        7.51       34.69     27.75 o 
   1   1   6    11276.78     9817.40    277.93 o 
   2   1   6      209.53      123.56     20.80 o 
   3   1   6    23737.25    23056.34    343.23 o 
   4   1   6      131.59      184.92     49.69 o 
   5   1   6     4823.60     4867.27    128.23 o 
   6   1   6       68.05      127.04     43.97 o 
   7   1   6     1905.58     1841.68     93.63 o 
   8   1   6      444.50      479.33     63.34 o 
   9   1   6     3636.25     3776.71    144.35 o 
  10   1   6     1124.54     1219.86     95.72 o 
 -11   2   6      482.98      482.26    107.12 o 
 -10   2   6     4632.36     5067.63    209.46 o 
  -9   2   6      669.78      801.68     81.14 o 
  -8   2   6      600.03      775.12     74.52 o 
  -7   2   6     1098.87     1204.16    117.02 o 
  -6   2   6     1932.76     1872.42     94.20 o 
  -5   2   6      405.24      363.15     40.97 o 
  -4   2   6    13250.11    13160.62    274.82 o 
  -3   2   6    24157.00    25462.32    339.90 o 
  -2   2   6    36005.19    37071.02    260.32 o 
  -1   2   6      908.20      955.53     40.98 o 
   0   2   6    12560.89    12251.39    145.28 o 
   1   2   6        6.17       24.47     60.48 o 
   2   2   6      981.04      901.58     70.95 o 
   3   2   6      905.46      848.27     61.64 o 
   4   2   6     6398.97     6474.24    164.15 o 
   5   2   6     7000.10     7370.05    185.70 o 
   6   2   6    16129.91    16407.46    244.34 o 
   7   2   6     3303.50     3170.81    118.43 o 
   8   2   6     9452.44     9731.25    245.74 o 
   9   2   6      770.74      754.34     76.40 o 
  10   2   6      835.18      913.95     86.39 o 
 -11   3   6        8.74       73.35     73.68 o 
 -10   3   6      146.23      220.90     75.42 o 
  -9   3   6     8149.69     8268.84    179.10 o 
  -8   3   6     8614.88     8903.10    414.96 o 
  -7   3   6     9100.04     9402.25    209.72 o 
  -6   3   6     1233.79     1157.26     70.59 o 
  -5   3   6     6566.77     6657.87    142.37 o 
  -4   3   6        7.08       22.69     41.79 o 
  -3   3   6     1286.47     1243.27     40.76 o 
  -2   3   6      213.51      224.88     36.04 o 
  -1   3   6     7355.73     7304.70    100.49 o 
   0   3   6     5506.70     5510.23     85.64 o 
   1   3   6    38771.03    39505.00    406.92 o 
   2   3   6     3171.97     2957.69    121.22 o 
   3   3   6    12258.97    12665.70    298.19 o 
   4   3   6     1306.13     1234.61    100.66 o 
   5   3   6     1820.19     1919.46    100.11 o 
   6   3   6       47.19       50.97     48.79 o 
   7   3   6       14.28        0.18     50.09 o 
   8   3   6      992.11     1073.45     82.24 o 
   9   3   6     4308.33     4320.40    153.76 o 
  10   3   6     4171.78     4276.74    191.86 o 
 -11   4   6     1873.20     2202.84    249.62 o 
 -10   4   6     1614.93     1586.18    110.69 o 
  -9   4   6     1157.07     1343.61    101.12 o 
  -8   4   6      315.97      415.13     66.63 o 
  -7   4   6       59.16       34.25     38.16 o 
  -6   4   6      655.25      701.94     68.38 o 
  -5   4   6     2929.42     2963.07    153.76 o 
  -4   4   6    21433.47    21272.63    220.85 o 
  -3   4   6    14177.11    13544.94    579.34 o 
  -2   4   6    11848.80    11590.58    260.05 o 
  -1   4   6    11255.44    10984.60    153.16 o 
   0   4   6     2424.52     2272.49     77.61 o 
   1   4   6     1981.19     1972.67    108.87 o 
   2   4   6      200.65      222.74     47.45 o 
   3   4   6      109.24      162.12     41.55 o 
   4   4   6     2323.34     2241.44    111.43 o 
   5   4   6     3603.63     3608.01    136.02 o 
   6   4   6    16633.65    17301.88    249.70 o 
   7   4   6     8243.36     8132.37    182.52 o 
   8   4   6     4134.39     4247.51    174.56 o 
   9   4   6     3212.47     3447.70    169.10 o 
 -11   5   6      292.43      253.78    120.93 o 
 -10   5   6      283.40      464.21     84.53 o 
  -9   5   6     1282.38     1367.77    106.51 o 
  -8   5   6     3067.52     3229.06    104.94 o 
  -7   5   6     6434.46     6240.93    148.58 o 
  -6   5   6     8440.68     8140.03    367.20 o 
  -5   5   6     2335.53     1856.15    138.25 o 
  -4   5   6     1072.30     1247.47     99.93 o 
  -3   5   6        5.14       46.83     37.47 o 
  -2   5   6     3138.95     2796.81    188.50 o 
  -1   5   6     1361.91     1452.79     75.41 o 
   0   5   6     8927.91     9007.18    129.07 o 
   1   5   6    11306.19    11410.40    153.22 o 
   2   5   6    10010.45    10352.95    258.37 o 
   3   5   6     2623.16     2365.04     94.61 o 
   4   5   6     5637.06     5429.08    174.02 o 
   5   5   6     4071.57     4057.72    145.90 o 
   6   5   6      123.02      104.64     39.72 o 
   7   5   6      449.00      404.82     70.97 o 
   8   5   6     3366.61     3399.45    159.79 o 
   9   5   6     2603.44     2526.41    147.95 o 
 -10   6   6      429.60      337.33    112.62 o 
  -9   6   6     4989.46     4744.02    196.47 o 
  -8   6   6      913.44      845.30     93.27 o 
  -7   6   6      996.89     1000.15    113.87 o 
  -6   6   6      458.56      589.32    167.92 o 
  -5   6   6    11043.56    10743.02    241.07 o 
  -4   6   6     6458.13     6271.12    232.23 o 
  -3   6   6    10050.04     9520.38    203.49 o 
  -2   6   6     2902.72     2904.10    207.16 o 
  -1   6   6    21615.33    20699.14    578.53 o 
   0   6   6     1218.30     1306.18     62.02 o 
   1   6   6     6076.59     6096.87    153.13 o 
   2   6   6       97.99      127.72     36.99 o 
   3   6   6     3221.64     3298.47    144.49 o 
   4   6   6     4589.40     4859.44    150.90 o 
   5   6   6    10214.39    10458.33    247.93 o 
   6   6   6     3401.25     3586.43    176.57 o 
   7   6   6     6955.62     7234.73    216.36 o 
   8   6   6      155.78      101.00     62.53 o 
  -9   7   6      644.38      708.50     96.62 o 
  -8   7   6     2332.29     2191.80    165.81 o 
  -7   7   6     2248.13     2131.61    155.34 o 
  -6   7   6     7544.91     7033.81    219.11 o 
  -5   7   6     2356.51     2109.33    194.04 o 
  -4   7   6     3736.33     3667.79    147.49 o 
  -3   7   6        1.23        0.00     64.27 o 
  -2   7   6     3153.84     3055.93    229.03 o 
  -1   7   6      743.61      678.68     78.50 o 
   0   7   6     7546.34     7319.74    112.85 o 
   1   7   6      323.42      369.71     39.86 o 
   2   7   6    12431.03    12608.72    168.48 o 
   3   7   6     4764.06     4848.52    122.12 o 
   4   7   6    10132.69    10567.35    219.20 o 
   5   7   6     1460.82     1529.37     97.52 o 
   6   7   6       48.99       50.07     50.57 o 
   7   7   6      123.72      193.69     75.83 o 
   8   7   6     2447.82     2455.16    144.48 o 
  -9   8   6     1323.42     1457.63    152.42 o 
  -8   8   6        5.43       75.07    138.00 o 
  -7   8   6      303.70      546.35    107.63 o 
  -6   8   6      788.76      811.16     91.85 o 
  -5   8   6     5551.70     5483.32    189.77 o 
  -4   8   6      471.46      465.15     71.21 o 
  -3   8   6    13115.87    13159.58    336.67 o 
  -2   8   6      367.17      377.65    116.45 o 
  -1   8   6    13940.88    14027.14    340.33 o 
   0   8   6        2.45       65.13     35.72 o 
   1   8   6     1265.89     1278.91     60.00 o 
   2   8   6      289.02      307.69     40.71 o 
   3   8   6     3476.90     3408.87    106.43 o 
   4   8   6      125.77      157.66     57.12 o 
   5   8   6     6279.16     6379.38    184.06 o 
   6   8   6        5.56        0.00     53.91 o 
   7   8   6     7470.45     7699.33    225.62 o 
  -8   9   6     8012.83     8553.01    322.80 o 
  -7   9   6       68.72      145.65     77.88 o 
  -6   9   6     6757.47     7143.48    273.57 o 
  -5   9   6       31.64        6.93     65.59 o 
  -4   9   6     2403.49     2588.97    168.56 o 
  -3   9   6      126.25       30.22     81.71 o 
  -2   9   6      102.99      101.27     60.68 o 
  -1   9   6      290.93      326.87     53.49 o 
   0   9   6    14891.04    15233.74    246.53 o 
   1   9   6      839.15      870.17     80.13 o 
   2   9   6    18175.60    18768.31    246.29 o 
   3   9   6      139.08      185.62     54.63 o 
   4   9   6     3613.06     3743.92    387.30 o 
   5   9   6        1.09        8.36    113.23 o 
   6   9   6      317.07      427.19    146.68 o 
  -7  10   6       10.27       31.00     80.40 o 
  -6  10   6      274.88      177.89     74.86 o 
  -5  10   6     4394.32     4122.07    237.34 o 
  -4  10   6      734.79      668.71     92.89 o 
  -3  10   6    12518.05    12834.90    544.28 o 
  -2  10   6        5.51       12.22    107.44 o 
  -1  10   6     6195.31     6055.95    190.93 o 
   0  10   6       10.35       36.82     47.64 o 
   1  10   6      533.19      622.81     73.14 o 
   2  10   6       20.19        0.00     67.14 o 
   3  10   6      534.22      784.25    156.98 o 
   4  10   6       13.23        0.00    116.45 o 
   5  10   6     7328.75     7226.14    413.03 o 
  -5  11   6     1566.19     1362.52    125.65 o 
  -4  11   6     1027.23      885.98    102.53 o 
  -3  11   6        9.52       50.96     89.43 o 
  -2  11   6      190.14      242.54    117.09 o 
  -1  11   6      638.35      427.02     92.75 o 
   0  11   6     4769.48     4392.05    149.61 o 
   1  11   6      781.02      931.25     81.09 o 
   2  11   6    10334.16    10518.83    443.27 o 
   3  11   6     1364.74     1289.28    182.71 o 
 -11   0   7     1104.77     1200.50    174.35 o 
  -9   0   7     2437.37     2431.23    207.16 o 
  -7   0   7    16216.24    17141.16    337.71 o 
  -5   0   7    23663.13    24955.30    380.95 o 
  -3   0   7    14038.79    13571.71    345.80 o 
  -1   0   7     5531.12     5399.66    223.24 o 
   1   0   7      821.03      595.24    241.26 o 
   3   0   7    21015.15    20494.02    487.02 o 
   5   0   7    17745.59    18536.94    521.12 o 
   7   0   7     1581.04     1652.50    132.85 o 
   9   0   7     1317.53     1387.85    134.38 o 
 -11   1   7       19.11      191.82    114.84 o 
 -10   1   7     7192.20     8040.19    263.65 o 
  -9   1   7      254.17      284.40     64.00 o 
  -8   1   7     6927.62     7263.21    191.61 o 
  -7   1   7      458.41      489.82     49.64 o 
  -6   1   7     1960.89     1941.03     85.41 o 
  -5   1   7      522.33      478.03     48.53 o 
  -4   1   7        6.55       66.54     32.74 o 
  -3   1   7      432.64      454.84     47.85 o 
  -2   1   7    25784.59    24512.24    498.84 o 
  -1   1   7       97.36       90.75     20.43 o 
   0   1   7    31135.70    30335.30    252.96 o 
   1   1   7      402.49      343.85     34.33 o 
   2   1   7    13361.72    13197.21    263.60 o 
   3   1   7      307.59      321.90     62.41 o 
   4   1   7     1356.36     1434.86    103.69 o 
   5   1   7     1398.66     1346.83     90.88 o 
   6   1   7     5510.45     5490.68    150.86 o 
   7   1   7       51.71      114.41     49.20 o 
   8   1   7    11367.77    11602.24    237.50 o 
   9   1   7      406.31      528.01     71.35 o 
 -11   2   7     1242.34     1346.39    130.63 o 
 -10   2   7       53.64      115.91     62.40 o 
  -9   2   7      383.24      443.67     61.19 o 
  -8   2   7      528.72      529.30     57.71 o 
  -7   2   7     4791.23     4745.09    155.47 o 
  -6   2   7      307.83      273.92     44.93 o 
  -5   2   7    13828.42    14249.59    174.67 o 
  -4   2   7     8472.82     8577.31    151.90 o 
  -3   2   7    19785.69    20034.10    208.45 o 
  -2   2   7     3457.77     3433.39     67.83 o 
  -1   2   7      701.79      673.18     38.50 o 
   0   2   7      174.07      221.62     44.35 o 
   1   2   7     5731.80     5586.22    166.50 o 
   2   2   7       16.90      168.27     93.93 o 
   3   2   7    16548.74    16387.84    310.25 o 
   4   2   7     1216.00     1074.73     74.38 o 
   5   2   7    10950.46    11273.13    237.97 o 
   6   2   7     2344.32     2492.37    105.96 o 
   7   2   7     4208.12     4335.03    141.41 o 
   8   2   7      413.15      422.11     65.91 o 
   9   2   7        3.17        0.00     65.37 o 
 -11   3   7      268.28      240.53     90.24 o 
 -10   3   7     4568.58     5070.21    155.67 o 
  -9   3   7     4044.34     4207.03    161.02 o 
  -8   3   7     9389.37     9704.60    272.86 o 
  -7   3   7     2876.76     2837.24    182.26 o 
  -6   3   7     1603.80     1518.38     73.46 o 
  -5   3   7      288.35      371.67     58.82 o 
  -4   3   7      367.66      458.37     57.07 o 
  -3   3   7      950.84      870.31     41.52 o 
  -2   3   7     8704.57     8983.35    130.35 o 
  -1   3   7     2973.55     2754.83     69.06 o 
   0   3   7    24629.97    24742.15    266.41 o 
   1   3   7     9576.18     9376.39    214.95 o 
   2   3   7    13454.43    13476.09    269.05 o 
   3   3   7     1803.51     1896.52    148.61 o 
   4   3   7      338.51      357.75     52.00 o 
   5   3   7     1199.52     1044.95    103.35 o 
   6   3   7     1850.69     1911.21     93.68 o 
   7   3   7     2140.10     2097.46    101.92 o 
   8   3   7     6130.46     6511.78    180.41 o 
   9   3   7     2888.86     2952.01    158.94 o 
 -11   4   7     2852.65     3055.81    162.06 o 
 -10   4   7      209.08      280.39     74.02 o 
  -9   4   7      652.78      772.93     89.61 o 
  -8   4   7     1401.05     1403.97    100.97 o 
  -7   4   7     2155.56     2224.91     88.99 o 
  -6   4   7     8361.98     8501.53    151.69 o 
  -5   4   7     8184.12     7714.44    350.31 o 
  -4   4   7     5892.97     5802.86    142.08 o 
  -3   4   7    12649.91    12633.72    178.59 o 
  -2   4   7     2730.35     2590.03     71.96 o 
  -1   4   7      484.19      492.29     35.68 o 
   0   4   7      694.04      758.28     32.81 o 
   1   4   7     4576.07     4485.08     90.63 o 
   2   4   7      602.35      645.30     72.70 o 
   3   4   7     5838.26     5955.64    193.10 o 
   4   4   7     5039.82     4894.60    154.34 o 
   5   4   7    11941.48    11808.26    253.73 o 
   6   4   7    11324.41    11409.26    212.49 o 
   7   4   7     6891.82     6739.63    173.23 o 
   8   4   7      193.03      190.95     63.68 o 
   9   4   7      303.12      470.65    147.46 o 
 -10   5   7     1166.04     1037.73    135.57 o 
  -9   5   7     3274.92     3597.86    156.84 o 
  -8   5   7     3038.63     3302.69    149.15 o 
  -7   5   7     3175.39     3085.65    109.19 o 
  -6   5   7     1746.49     1829.46    147.01 o 
  -5   5   7      639.80      569.53     60.22 o 
  -4   5   7     5111.49     5111.71    162.55 o 
  -3   5   7     4226.62     3983.00    170.55 o 
  -2   5   7     1349.59     1378.24     63.44 o 
  -1   5   7    13734.73    13629.83    171.65 o 
   0   5   7     3813.59     3600.32     70.04 o 
   1   5   7     9273.75     9375.70    142.74 o 
   2   5   7     7409.21     7160.75    201.93 o 
   3   5   7     1129.11     1037.22     81.12 o 
   4   5   7       29.94       55.13     50.10 o 
   5   5   7      483.37      426.19     74.37 o 
   6   5   7      547.50      647.89     63.79 o 
   7   5   7     7091.87     7397.73    223.45 o 
   8   5   7     2609.31     2766.64    150.35 o 
 -10   6   7      635.93      505.16    119.66 o 
  -9   6   7      103.73       91.40    210.70 o 
  -8   6   7      573.59      646.67    111.68 o 
  -7   6   7     1188.75     1216.24    122.35 o 
  -6   6   7    11027.42    11059.56    310.90 o 
  -5   6   7     6927.81     6744.08    200.69 o 
  -4   6   7    12432.56    12112.36    298.29 o 
  -3   6   7     2209.87     2069.74    135.34 o 
  -2   6   7     2777.96     2567.23    137.72 o 
  -1   6   7      703.81      791.98     71.47 o 
   0   6   7     4685.53     4641.91     82.63 o 
   1   6   7      824.18      834.97     55.74 o 
   2   6   7    12503.50    12886.29    185.59 o 
   3   6   7     5828.56     6095.52    168.03 o 
   4   6   7    20564.62    21337.10    324.56 o 
   5   6   7     4270.33     4530.66    161.83 o 
   6   6   7     4825.99     5110.55    179.74 o 
   7   6   7      174.97      303.88     67.69 o 
   8   6   7     2683.34     2951.52    155.15 o 
  -9   7   7     3794.04     3725.61    221.00 o 
  -8   7   7      432.63      598.98    112.36 o 
  -7   7   7     2463.41     2489.93    172.57 o 
  -6   7   7      229.05      152.28     66.92 o 
  -5   7   7      717.47      693.10     81.84 o 
  -4   7   7        1.76       29.23     53.32 o 
  -3   7   7     7509.91     7356.69    249.28 o 
  -2   7   7      650.08      574.94     87.31 o 
  -1   7   7    10527.79    10385.66    220.52 o 
   0   7   7      733.33      753.30     48.62 o 
   1   7   7     6020.06     6077.64    121.26 o 
   2   7   7     1269.65     1313.31     89.77 o 
   3   7   7     1327.23     1388.87     75.06 o 
   4   7   7     1691.01     1619.59     99.54 o 
   5   7   7       22.52       27.53     48.83 o 
   6   7   7      224.36      379.61     92.20 o 
   7   7   7     5853.76     6072.45    207.02 o 
  -8   8   7     1864.60     1946.53    167.85 o 
  -7   8   7      552.64      531.22     98.27 o 
  -6   8   7     7777.08     7944.47    242.03 o 
  -5   8   7     1113.39     1079.80     99.41 o 
  -4   8   7    14087.75    13553.83    326.41 o 
  -3   8   7       14.45        0.00     92.00 o 
  -2   8   7     9069.56     8846.66    261.44 o 
  -1   8   7       25.17       87.16     61.49 o 
   0   8   7       13.38       31.46     36.81 o 
   1   8   7       35.02       54.49     32.59 o 
   2   8   7    11749.92    12080.28    191.92 o 
   3   8   7      661.56      723.20     73.36 o 
   4   8   7    11129.21    11805.38    245.91 o 
   5   8   7       14.83       62.54     52.28 o 
   6   8   7     6025.03     6503.35    205.62 o 
  -7   9   7     2649.48     2430.65    154.49 o 
  -6   9   7        0.04        0.00     71.14 o 
  -5   9   7      153.05      243.60     75.05 o 
  -4   9   7      710.90      746.28     98.56 o 
  -3   9   7      962.85      968.89    174.99 o 
  -2   9   7      316.06      288.23     77.58 o 
  -1   9   7    12133.50    12295.14    242.46 o 
   0   9   7      101.14      149.61     49.52 o 
   1   9   7    13079.05    13997.63    244.72 o 
   2   9   7      269.04      276.93     60.89 o 
   3   9   7     1057.54     1464.27    198.80 o 
   4   9   7       41.13        0.00    104.87 o 
   5   9   7      825.00      997.20    175.64 o 
  -6  10   7     4670.34     4295.44    197.94 o 
  -5  10   7      849.60      663.48    101.56 o 
  -4  10   7    10596.40    11046.16    286.70 o 
  -3  10   7      239.72      230.96    130.60 o 
  -2  10   7     7949.88     7766.98    615.05 o 
  -1  10   7       22.65       11.10     52.72 o 
   0  10   7      646.91      605.67     68.77 o 
   1  10   7        7.96       68.90     64.26 o 
   2  10   7     2375.49     2645.47    242.54 o 
   3  10   7      209.79      282.43    137.68 o 
   4  10   7     6562.61     7175.32    409.82 o 
  -4  11   7      105.83       40.46     84.40 o 
  -3  11   7     2625.51     2435.74    279.22 o 
  -2  11   7     1345.87     1345.10    142.98 o 
  -1  11   7     5672.50     5976.95    414.96 o 
   0  11   7      472.78      366.29    115.95 o 
   1  11   7     6234.12     6423.33    218.79 o 
   2  11   7      261.69      284.38     83.90 o 
 -10   0   8      305.68      160.84    100.36 o 
  -8   0   8     5187.91     5662.86    215.42 o 
  -6   0   8    29585.41    31920.98    371.80 o 
  -4   0   8     5335.91     5500.35    183.27 o 
  -2   0   8     1524.88     1266.74     62.89 o 
   0   0   8     7013.06     7020.27    276.00 o 
   2   0   8    22870.76    14997.52   4608.34 o 
   4   0   8    18563.47    18609.63    515.33 o 
   6   0   8      379.00      405.86    104.87 o 
   8   0   8      539.93      567.24    100.49 o 
 -11   1   8     4247.16     4706.11    403.38 o 
 -10   1   8      152.82      118.92     55.69 o 
  -9   1   8     3425.51     3765.57    133.25 o 
  -8   1   8      142.43      167.15     42.65 o 
  -7   1   8        1.20       75.44     40.83 o 
  -6   1   8       19.93       52.96     34.42 o 
  -5   1   8     3283.96     3375.01    136.46 o 
  -4   1   8     1779.51     1637.60     75.97 o 
  -3   1   8    17218.14    17218.30    295.15 o 
  -2   1   8       24.43       53.84     22.50 o 
  -1   1   8    31073.11    29804.47    396.69 o 
   0   1   8     1667.21     1792.19     64.57 o 
   1   1   8     3545.99     3192.27     87.01 o 
   2   1   8      607.34      825.21     81.44 o 
   3   1   8      270.36      187.29     39.75 o 
   4   1   8     1368.96     1460.14    111.77 o 
   5   1   8     5356.11     5516.79    228.39 o 
   6   1   8      341.31      357.16     56.66 o 
   7   1   8    13931.43    14577.68    263.53 o 
   8   1   8       12.68        0.00     50.33 o 
   9   1   8     7223.83     7324.75    206.96 o 
 -11   2   8      179.32      216.54     69.51 o 
 -10   2   8     1530.77     1478.98     93.76 o 
  -9   2   8     1496.44     1561.85     91.63 o 
  -8   2   8     8831.63     9266.11    188.85 o 
  -7   2   8     3321.97     3564.68    105.89 o 
  -6   2   8    13528.61    13885.82    222.32 o 
  -5   2   8        9.66       37.59     37.81 o 
  -4   2   8     8147.97     8210.87    232.80 o 
  -3   2   8     2582.69     2626.35     86.60 o 
  -2   2   8      417.95      496.19     34.01 o 
  -1   2   8      600.05      553.99     43.44 o 
   0   2   8    12764.82    12606.69    190.92 o 
   1   2   8     8112.79     7821.73    150.84 o 
   2   2   8    17058.86    16737.90    320.26 o 
   3   2   8     1679.91     1715.65    136.07 o 
   4   2   8    12275.40    12685.75    303.20 o 
   5   2   8      737.76      704.62     73.00 o 
   6   2   8     1423.16     1440.46     86.11 o 
   7   2   8      335.40      325.67     61.43 o 
   8   2   8     2032.59     2160.29    113.19 o 
   9   2   8      792.77      960.09     87.60 o 
 -11   3   8     4202.64     4833.29    199.04 o 
 -10   3   8      543.50      735.55     73.33 o 
  -9   3   8     1542.03     1801.66     96.65 o 
  -8   3   8     1104.00     1034.51     73.92 o 
  -7   3   8      734.09      770.01     76.80 o 
  -6   3   8      622.03      609.50     69.80 o 
  -5   3   8     1802.10     1804.80     98.85 o 
  -4   3   8      664.98      606.12     47.13 o 
  -3   3   8    13972.07    13874.08    169.83 o 
  -2   3   8     3324.13     3150.17    103.97 o 
  -1   3   8    12348.21    11957.75    147.05 o 
   0   3   8      869.21      841.63     59.27 o 
   1   3   8     7763.65     7806.48    144.66 o 
   2   3   8     1808.03     1751.20    110.99 o 
   3   3   8     1699.39     1734.89    113.76 o 
   4   3   8      369.57      315.23     73.99 o 
   5   3   8     7636.79     7890.00    279.49 o 
   6   3   8     3325.01     3393.05    125.72 o 
   7   3   8     8933.59     9251.20    210.86 o 
   8   3   8      534.30      502.77     68.52 o 
   9   3   8     3639.97     3527.38    178.78 o 
 -10   4   8     1536.14     1493.98    118.91 o 
  -9   4   8     2691.15     2669.97    149.35 o 
  -8   4   8     6944.70     7322.67    211.41 o 
  -7   4   8     9111.73     9246.94    226.95 o 
  -6   4   8     3030.60     2997.29    205.23 o 
  -5   4   8     4652.55     4619.17    130.75 o 
  -4   4   8     3838.64     3690.50     95.48 o 
  -3   4   8      912.12      850.74     54.70 o 
  -2   4   8      678.48      555.10     49.74 o 
  -1   4   8     3407.20     3385.48     76.59 o 
   0   4   8     5113.66     4747.09     91.40 o 
   1   4   8     6943.96     6593.40    140.60 o 
   2   4   8    10309.58    10373.79    254.51 o 
   3   4   8    11163.05    11020.62    273.12 o 
   4   4   8     1628.14     1624.41     99.04 o 
   5   4   8     6290.59     6320.80    191.76 o 
   6   4   8     3747.12     3793.40    141.80 o 
   7   4   8      352.14      345.40     67.14 o 
   8   4   8       44.99       82.81     65.16 o 
 -10   5   8     2994.32     3187.83    402.74 o 
  -9   5   8     2951.46     3098.61    152.84 o 
  -8   5   8      995.43     1007.64    121.37 o 
  -7   5   8      327.58      391.12     88.55 o 
  -6   5   8      273.13      215.66     45.15 o 
  -5   5   8     5676.18     5407.55    214.95 o 
  -4   5   8     2460.71     2549.65    125.03 o 
  -3   5   8     9069.42     8896.49    300.12 o 
  -2   5   8    10766.64    10143.69    172.15 o 
  -1   5   8     2149.54     2074.74     77.25 o 
   0   5   8     4375.34     4287.95     91.22 o 
   1   5   8     4220.73     3905.19     87.46 o 
   2   5   8        7.97       72.30     92.00 o 
   3   5   8        6.36       60.06     51.16 o 
   4   5   8     2644.67     2735.84    126.77 o 
   5   5   8    10792.85    11282.83    257.66 o 
   6   5   8     6528.78     6790.73    212.13 o 
   7   5   8     5571.10     5255.23    196.29 o 
   8   5   8     3872.73     4334.89    187.54 o 
  -9   6   8     1159.20     1075.20    210.70 o 
  -8   6   8     1148.47     1282.42    136.92 o 
  -7   6   8     8569.68     8770.50    300.65 o 
  -6   6   8     1584.74     1456.51    132.37 o 
  -5   6   8    12268.70    11850.14    268.37 o 
  -4   6   8      961.84      933.68     85.39 o 
  -3   6   8      340.16      309.73     78.64 o 
  -2   6   8       84.76       98.21     64.20 o 
  -1   6   8      614.91      500.16     64.96 o 
   0   6   8      863.71      901.24     52.98 o 
   1   6   8     5310.38     5278.64    126.15 o 
   2   6   8     4488.82     4634.32    174.36 o 
   3   6   8    19711.34    20669.13    401.51 o 
   4   6   8     1849.23     1918.05    111.60 o 
   5   6   8     4860.24     5480.83    282.94 o 
   6   6   8        4.65        0.00     56.11 o 
   7   6   8       71.87       99.25     60.88 o 
  -9   7   8      411.47      608.06    156.98 o 
  -8   7   8      814.44      954.59    199.12 o 
  -7   7   8       22.45      149.05     83.98 o 
  -6   7   8      436.58      514.74    112.38 o 
  -5   7   8      235.69      185.67     68.60 o 
  -4   7   8     7811.04     7571.29    272.42 o 
  -3   7   8      841.62      728.53    117.73 o 
  -2   7   8     9891.20    10197.02    278.11 o 
  -1   7   8     2784.50     2986.48    130.42 o 
   0   7   8     6551.36     6505.82    129.12 o 
   1   7   8     1243.26     1235.24     73.59 o 
   2   7   8       73.68      167.14     49.61 o 
   3   7   8       19.55       85.75     52.14 o 
   4   7   8     3081.16     3217.15    140.37 o 
   5   7   8      466.81      443.80     66.75 o 
   6   7   8     4569.07     4940.86    187.50 o 
   7   7   8     1552.97     1393.93    126.37 o 
  -8   8   8       43.75       33.55    134.14 o 
  -7   8   8     5971.65     6156.95    269.99 o 
  -6   8   8     1142.11     1172.14    108.51 o 
  -5   8   8    10527.70    10257.28    271.20 o 
  -4   8   8       51.56       75.12     64.71 o 
  -3   8   8     2034.95     1778.29    135.84 o 
  -2   8   8     1514.35     1438.05    123.17 o 
  -1   8   8     2185.65     2130.11    133.89 o 
   0   8   8        2.77       42.50     73.09 o 
   1   8   8    14293.92    15136.97    213.59 o 
   2   8   8      147.25      180.17     53.38 o 
   3   8   8    11161.24    11814.02    247.43 o 
   4   8   8     1418.17     1400.95    146.25 o 
   5   8   8     3242.11     3306.23    149.35 o 
   6   8   8       45.37      177.36     80.97 o 
  -7   9   8       68.02      295.06    150.87 o 
  -6   9   8      267.87      284.24    116.73 o 
  -5   9   8      421.42      404.77    106.63 o 
  -4   9   8     4431.82     4548.08    286.61 o 
  -3   9   8        0.68        0.00    138.00 o 
  -2   9   8    13346.93    12959.47    282.69 o 
  -1   9   8     1939.44     1751.37    119.24 o 
   0   9   8     5471.47     5299.82    191.80 o 
   1   9   8      252.06      196.98     84.64 o 
   2   9   8      265.96      232.89    115.80 o 
   3   9   8       69.62        1.93    108.08 o 
   4   9   8     1982.02     2181.61    252.84 o 
   5   9   8      195.75      278.57    138.96 o 
  -5  10   8     2885.67     3098.88    176.93 o 
  -4  10   8      376.48      616.67    116.08 o 
  -3  10   8     2825.73     2745.74    177.47 o 
  -2  10   8       95.44      136.61     62.73 o 
  -1  10   8     1512.48     1375.01    110.48 o 
   0  10   8       69.11        0.00     63.96 o 
   1  10   8     8833.03     9096.72    258.15 o 
   2  10   8      378.69      452.57     97.93 o 
   3  10   8     6375.07     6710.17    401.45 o 
  -2  11   8     6114.78     6037.31    285.25 o 
  -1  11   8      938.84      905.68    141.25 o 
   0  11   8     2902.07     2656.41    193.08 o 
 -11   0   9     2232.88     2490.00    177.24 o 
  -9   0   9     4911.20     5387.58    243.41 o 
  -7   0   9    11276.25    12349.91    281.88 o 
  -5   0   9     3727.05     3602.49    166.45 o 
  -3   0   9     3153.55     2741.41    180.46 o 
  -1   0   9    20964.00    20593.27    749.51 o 
   1   0   9     5530.17     5197.65    261.20 o 
   3   0   9    13388.86    13402.33    444.56 o 
   5   0   9     1405.17     1599.38    181.43 o 
   7   0   9     3596.90     3514.47    230.96 o 
 -11   1   9       32.04        3.90     88.42 o 
 -10   1   9     1362.40     1534.37     98.10 o 
  -9   1   9        0.22       32.66     49.65 o 
  -8   1   9      112.31      209.26     41.67 o 
  -7   1   9       18.58       36.26     38.26 o 
  -6   1   9    13518.68    14113.21    184.00 o 
  -5   1   9      422.11      414.90     50.00 o 
  -4   1   9    12665.26    13026.80    205.93 o 
  -3   1   9      141.52       67.21     32.63 o 
  -2   1   9    10562.56    10542.56    176.18 o 
  -1   1   9      134.69      173.32     47.21 o 
   0   1   9       27.64       44.55     33.06 o 
   1   1   9      106.92       63.52     28.95 o 
   2   1   9     8491.42     7622.21    340.66 o 
   3   1   9      408.20      455.30     72.33 o 
   4   1   9    15227.25    15210.98    351.65 o 
   5   1   9     1852.02     1835.31    134.88 o 
   6   1   9    10944.28    11581.92    233.17 o 
   7   1   9      438.95      557.52     78.19 o 
   8   1   9     3470.23     3452.20    145.61 o 
 -11   2   9     3003.47     3174.78    202.70 o 
 -10   2   9      739.94      693.51    103.63 o 
  -9   2   9     5656.07     6127.03    169.20 o 
  -8   2   9     2479.20     2711.46    111.73 o 
  -7   2   9     8741.84     9027.40    166.44 o 
  -6   2   9       10.04      103.26     43.78 o 
  -5   2   9     1844.42     1938.10     81.52 o 
  -4   2   9      141.58      113.79     49.54 o 
  -3   2   9      658.07      697.87     66.75 o 
  -2   2   9     1783.70     1661.69     54.80 o 
  -1   2   9    11656.79    11203.48    152.51 o 
   0   2   9    12291.34    11769.43    174.49 o 
   1   2   9    19269.63    19085.45    242.45 o 
   2   2   9     5672.03     5417.95    196.03 o 
   3   2   9     9393.62     9144.77    303.02 o 
   4   2   9      465.33      447.61     78.69 o 
   5   2   9      259.89      272.02     80.04 o 
   6   2   9      140.22      114.56     48.98 o 
   7   2   9     4892.10     4825.85    161.16 o 
   8   2   9       16.09       39.55     53.60 o 
 -10   3   9      321.28      554.75    104.83 o 
  -9   3   9      184.68      120.21     54.63 o 
  -8   3   9      707.90      668.02     69.71 o 
  -7   3   9      126.51      110.00     54.21 o 
  -6   3   9     3376.45     3524.68    111.29 o 
  -5   3   9     2498.18     2584.83    104.24 o 
  -4   3   9    15692.09    16279.20    335.33 o 
  -3   3   9     2581.74     2505.74    251.55 o 
  -2   3   9    10835.70    10972.01    175.92 o 
  -1   3   9       22.75        0.00     29.15 o 
   0   3   9       35.58       55.32     36.75 o 
   1   3   9     1540.11     1438.99     79.68 o 
   2   3   9     2636.25     2304.90    132.13 o 
   3   3   9      842.75      973.99     95.53 o 
   4   3   9     9174.53     9386.02    278.54 o 
   5   3   9     3103.82     3095.61    143.45 o 
   6   3   9     8462.62     8953.70    206.92 o 
   7   3   9      902.14      879.45     79.84 o 
   8   3   9     1166.78     1188.13     96.27 o 
 -10   4   9     2785.42     2912.01    192.69 o 
  -9   4   9     7184.18     7918.60    237.84 o 
  -8   4   9     5105.91     5036.79    184.82 o 
  -7   4   9     2670.98     2884.50    176.21 o 
  -6   4   9     2216.16     2307.07    106.40 o 
  -5   4   9       11.23        0.00     45.82 o 
  -4   4   9      123.42      119.44     54.21 o 
  -3   4   9      234.43      116.47     48.51 o 
  -2   4   9     4078.70     4105.93    112.32 o 
  -1   4   9     4388.62     4149.17     97.15 o 
   0   4   9     6378.32     6246.10    112.83 o 
   1   4   9    12607.41    12073.73    197.02 o 
   2   4   9    10639.16    10393.14    268.85 o 
   3   4   9     1374.04     1448.02    114.62 o 
   4   4   9     4316.88     4411.45    161.91 o 
   5   4   9      160.03       93.28     51.45 o 
   6   4   9     1454.93     1532.06     94.93 o 
   7   4   9      103.18      218.42     72.10 o 
  -9   5   9       21.36      177.54     87.57 o 
  -8   5   9      118.82      127.82     83.32 o 
  -7   5   9     1821.45     1947.83    153.75 o 
  -6   5   9     2014.49     1829.61    142.04 o 
  -5   5   9     5752.73     5736.93    186.05 o 
  -4   5   9     9428.74     9501.67    230.79 o 
  -3   5   9     6455.70     6604.24    303.02 o 
  -2   5   9     4525.44     4378.97    151.60 o 
  -1   5   9     2302.82     2048.50     89.46 o 
   0   5   9     1892.78     1489.51     89.47 o 
   1   5   9      105.01       89.51     27.67 o 
   2   5   9     1010.54     1094.77    106.15 o 
   3   5   9     7650.61     7534.79    242.19 o 
   4   5   9    10401.78    10900.61    253.32 o 
   5   5   9     5224.92     5513.44    191.72 o 
   6   5   9     5398.83     5626.09    201.86 o 
   7   5   9     1496.90     1581.37    116.82 o 
  -9   6   9     1493.82     1547.36    160.71 o 
  -8   6   9     2323.63     2222.37    172.97 o 
  -7   6   9      695.06      588.79    104.73 o 
  -6   6   9     6320.83     6376.58    343.23 o 
  -5   6   9      146.09       17.69     51.41 o 
  -4   6   9       29.00        4.13     93.29 o 
  -3   6   9      689.36      669.50    133.50 o 
  -2   6   9     7877.87     7531.57    201.28 o 
  -1   6   9     2090.60     1880.97    107.26 o 
   0   6   9     8395.12     8101.22    172.45 o 
   1   6   9     3058.54     3084.59    111.73 o 
   2   6   9     7370.86     7281.20    230.94 o 
   3   6   9      789.45      904.77     83.79 o 
   4   6   9     2298.92     2410.56    129.43 o 
   5   6   9      139.93      166.84     64.49 o 
   6   6   9      173.04      255.15     66.60 o 
  -8   7   9       47.04      199.68    132.21 o 
  -7   7   9     3318.88     3265.05    202.75 o 
  -6   7   9      441.19      542.64    107.67 o 
  -5   7   9     9122.22     8955.26    253.96 o 
  -4   7   9      557.44      556.95     79.36 o 
  -3   7   9     5085.01     4882.75    213.32 o 
  -2   7   9      748.56      817.55     85.09 o 
  -1   7   9     3998.55     3951.78    152.56 o 
   0   7   9      675.02      680.78     63.37 o 
   1   7   9       34.42      112.48     46.58 o 
   2   7   9      276.65      321.68     71.27 o 
   3   7   9     7423.19     8051.55    214.00 o 
   4   7   9     1501.07     1591.22    111.48 o 
   5   7   9     4650.00     4760.04    182.99 o 
   6   7   9      980.71      896.42     95.78 o 
  -7   8   9      163.55      190.88     98.10 o 
  -6   8   9     4189.07     3782.51    183.62 o 
  -5   8   9      154.25      447.05    120.31 o 
  -4   8   9        8.15        0.00     60.02 o 
  -3   8   9     1049.31      891.01    109.28 o 
  -2   8   9     9533.62     9332.98    241.21 o 
  -1   8   9      212.00      184.89     67.23 o 
   0   8   9    14185.21    13985.02    369.58 o 
   1   8   9       40.10       40.84     44.86 o 
   2   8   9     8938.09     9416.80    200.14 o 
   3   8   9      196.27      100.56     53.46 o 
   4   8   9     1139.27     1108.01     94.17 o 
   5   8   9      239.75       73.98     81.49 o 
  -6   9   9       61.13      124.68     90.86 o 
  -5   9   9     3445.86     3299.34    218.10 o 
  -4   9   9        1.62        0.00     61.25 o 
  -3   9   9     9597.99     9241.42    305.19 o 
  -2   9   9      250.04      103.97     63.14 o 
  -1   9   9     1864.68     1766.25    157.34 o 
   0   9   9       60.32      114.68     85.49 o 
   1   9   9      258.44      369.62     84.28 o 
   2   9   9      669.94      550.85    105.51 o 
   3   9   9     3078.84     2989.02    279.22 o 
  -4  10   9       85.71        2.24     68.92 o 
  -3  10   9      280.52      267.63    134.46 o 
  -2  10   9     3030.22     2847.27    156.69 o 
  -1  10   9      677.61      732.92    116.95 o 
   0  10   9    10333.03    10584.06    285.88 o 
   1  10   9      648.68      431.06     93.26 o 
 -10   0  10     5834.05     6709.75    224.08 o 
  -8   0  10     1979.25     2143.66    162.10 o 
  -6   0  10      525.54      698.65     95.17 o 
  -4   0  10     5705.12     5632.14    166.44 o 
  -2   0  10    17509.33    17649.32    325.37 o 
   0   0  10    10622.78     9607.84    369.93 o 
   2   0  10       28.40      101.65     81.06 o 
   4   0  10       51.56       34.10     71.41 o 
   6   0  10     4839.19     5245.84    237.40 o 
 -10   1  10       84.62      172.22     54.60 o 
  -9   1  10      801.69      946.71     68.42 o 
  -8   1  10      177.31      194.76     44.70 o 
  -7   1  10    11813.79    12918.52    191.40 o 
  -6   1  10      125.75       76.45     46.37 o 
  -5   1  10    16570.16    17671.94    262.13 o 
  -4   1  10        8.83       15.38     45.13 o 
  -3   1  10      655.46      712.96     61.42 o 
  -2   1  10     3909.73     3906.60    111.38 o 
  -1   1  10      267.07      245.19     51.06 o 
   0   1  10      339.20      363.50     63.46 o 
   1   1  10     7914.92     7295.11    232.67 o 
   2   1  10     1150.40      935.32     90.41 o 
   3   1  10    21097.36    20897.27    436.51 o 
   4   1  10      270.97      419.15    101.33 o 
   5   1  10    10202.40    10471.74    319.57 o 
   6   1  10     1430.67     1467.51     97.02 o 
   7   1  10      233.89      215.43     76.91 o 
 -10   2  10     5434.33     6031.06    163.89 o 
  -9   2  10      982.11     1142.55     80.11 o 
  -8   2  10     2376.49     2427.06     93.53 o 
  -7   2  10      273.24      329.01     54.66 o 
  -6   2  10       47.64      132.36     43.18 o 
  -5   2  10     1662.47     1643.27     84.94 o 
  -4   2  10     3427.51     3453.66    113.28 o 
  -3   2  10       16.56       70.87     38.36 o 
  -2   2  10    10503.40    10348.23    185.09 o 
  -1   2  10     2669.08     2549.04     82.54 o 
   0   2  10    12080.04    11842.75    215.13 o 
   1   2  10     1549.47     1497.22    113.24 o 
   2   2  10     5742.56     5455.07    138.68 o 
   3   2  10     1291.56     1186.01    109.35 o 
   4   2  10      198.24      250.77     75.48 o 
   5   2  10     1136.10     1085.01    113.73 o 
   6   2  10     8194.57     8594.95    249.14 o 
   7   2  10       23.27       62.01     50.83 o 
 -10   3  10      349.27      329.42     77.86 o 
  -9   3  10     2583.87     2601.58    147.61 o 
  -8   3  10     1126.86     1132.97     88.52 o 
  -7   3  10     4221.87     4394.57    132.67 o 
  -6   3  10     1632.95     1620.44    109.07 o 
  -5   3  10     6784.62     6874.04    192.33 o 
  -4   3  10     3915.59     4036.85    145.55 o 
  -3   3  10     4564.06     4484.67    149.77 o 
  -2   3  10      335.77      475.61     64.90 o 
  -1   3  10     1840.13     1778.85     71.33 o 
   0   3  10     4060.81     3864.97    114.69 o 
   1   3  10    14302.53    13682.86    232.00 o 
   2   3  10     1823.40     1749.19     90.59 o 
   3   3  10     7155.60     7560.84    439.09 o 
   4   3  10     1811.58     1899.71    211.34 o 
   5   3  10     3783.57     4029.61    178.85 o 
   6   3  10     1259.55     1125.24    105.48 o 
   7   3  10      262.30      340.06     61.70 o 
  -9   4  10     1128.79     1138.64    110.73 o 
  -8   4  10     2935.59     3185.17    198.22 o 
  -7   4  10      405.57      325.85    111.07 o 
  -6   4  10      130.07      288.15     67.26 o 
  -5   4  10      517.10      742.34     86.41 o 
  -4   4  10     3929.99     3873.91    142.54 o 
  -3   4  10     3609.65     3637.13    118.71 o 
  -2   4  10     5619.74     5489.22    134.72 o 
  -1   4  10     7275.58     7246.81    138.63 o 
   0   4  10     9037.34     8917.13    143.05 o 
   1   4  10     5180.88     4921.01    149.15 o 
   2   4  10     3707.64     3520.61    133.18 o 
   3   4  10      240.37      180.95     60.95 o 
   4   4  10     1520.64     1317.25    119.34 o 
   5   4  10     2888.44     2908.38    148.08 o 
   6   4  10     2303.41     2398.85    139.18 o 
   7   4  10     2984.91     3503.04    196.52 o 
  -9   5  10     1845.65     1913.39    176.96 o 
  -8   5  10     1376.29     1648.49    155.53 o 
  -7   5  10     1657.23     1707.65    123.88 o 
  -6   5  10     6316.03     6358.39    210.57 o 
  -5   5  10     2116.06     2016.57    210.70 o 
  -4   5  10     4070.64     3829.89    157.21 o 
  -3   5  10     3666.53     3356.91    283.08 o 
  -2   5  10       50.60      102.52     41.85 o 
  -1   5  10      564.31      462.32     50.01 o 
   0   5  10      997.48      998.10     70.96 o 
   1   5  10     3699.43     3806.91    138.05 o 
   2   5  10     6063.57     6048.86    174.47 o 
   3   5  10     6031.76     5953.54    281.15 o 
   4   5  10     8604.32     8907.95    243.77 o 
   5   5  10     1909.64     1880.64    121.95 o 
   6   5  10      490.02      402.44    113.19 o 
  -8   6  10      627.09      706.95    189.15 o 
  -7   6  10       84.95      172.36     87.64 o 
  -6   6  10       61.80       36.71     92.51 o 
  -5   6  10      580.84      561.42    128.67 o 
  -4   6  10      539.75      629.11    124.17 o 
  -3   6  10    11647.01    11489.62    386.66 o 
  -2   6  10     3186.39     2952.73    137.01 o 
  -1   6  10    13547.24    13309.59    336.90 o 
   0   6  10     3005.19     2882.81    113.25 o 
   1   6  10     1505.96     1497.68     88.10 o 
   2   6  10      790.08      747.79     73.94 o 
   3   6  10      306.44      287.57     63.39 o 
   4   6  10      557.57      544.58     79.33 o 
   5   6  10      968.08     1033.12    107.08 o 
   6   6  10     1234.12     1227.40    109.52 o 
  -7   7  10     1272.54     1279.45    144.39 o 
  -6   7  10     8268.49     8259.91    322.06 o 
  -5   7  10      876.10      907.65    100.66 o 
  -4   7  10     1799.94     1811.71    120.49 o 
  -3   7  10       27.70       20.75     77.07 o 
  -2   7  10      516.46      475.97     77.25 o 
  -1   7  10       91.30       48.69     75.85 o 
   0   7  10      737.42      810.14     74.21 o 
   1   7  10      676.21      643.41     67.20 o 
   2   7  10    10120.52    10265.97    239.27 o 
   3   7  10      982.17      875.31     85.78 o 
   4   7  10     6958.77     7291.22    299.82 o 
   5   7  10      472.48      366.57    121.50 o 
  -6   8  10       68.15        0.00     61.75 o 
  -5   8  10      952.11     1106.32    132.44 o 
  -4   8  10       61.61      147.12     66.82 o 
  -3   8  10     9001.90     8795.06    250.52 o 
  -2   8  10      725.43      731.89     91.56 o 
  -1   8  10    12266.65    12671.70    365.90 o 
   0   8  10       13.50       57.16     85.27 o 
   1   8  10     4945.89     5001.92    154.01 o 
   2   8  10       87.16      138.93     53.86 o 
   3   8  10      132.91      179.55     65.52 o 
   4   8  10      285.50      331.38     93.67 o 
  -5   9  10      139.06        0.00     87.50 o 
  -4   9  10     5127.21     4934.61    200.91 o 
  -3   9  10       51.26      110.29     70.97 o 
  -2   9  10       98.57      159.21     70.47 o 
  -1   9  10      178.10      122.21     90.29 o 
   0   9  10     2009.43     1872.74    131.87 o 
   1   9  10        1.31        0.00     72.35 o 
   2   9  10     4673.15     4784.28    244.49 o 
  -9   0  11     1087.11     1077.33    105.69 o 
  -7   0  11      907.39      927.52    116.18 o 
  -5   0  11    11678.72    12029.45    429.76 o 
  -3   0  11    21630.67    22486.28    398.80 o 
  -1   0  11    12706.49    12566.62    445.84 o 
   1   0  11      315.04      419.47    109.37 o 
   3   0  11     5712.51     5711.69    324.89 o 
   5   0  11     5658.25     5860.95    358.35 o 
   7   0  11    10975.28    11878.89    398.56 o 
 -10   1  11     2075.93     2236.26    110.69 o 
  -9   1  11      974.40     1010.17     73.36 o 
  -8   1  11     5018.60     5554.65    139.58 o 
  -7   1  11       13.56      157.08     53.38 o 
  -6   1  11     6262.01     6959.68    180.90 o 
  -5   1  11      276.52      344.51     53.90 o 
  -4   1  11      141.55       81.04     39.25 o 
  -3   1  11     1099.93     1023.30     72.47 o 
  -2   1  11     2812.93     2663.07    106.21 o 
  -1   1  11      195.40      237.13     58.10 o 
   0   1  11     6667.71     6275.22    254.12 o 
   1   1  11      995.56     1023.72    105.75 o 
   2   1  11    11441.29    11140.66    308.21 o 
   3   1  11        5.84      117.09     60.28 o 
   4   1  11     5370.65     5428.93    234.05 o 
   5   1  11      182.41      313.40     94.89 o 
   6   1  11      690.03      692.08     93.26 o 
   7   1  11       14.06        0.00     57.38 o 
  -9   2  11      871.58      789.36    108.79 o 
  -8   2  11      140.35       92.07     65.62 o 
  -7   2  11      897.66      858.27     71.48 o 
  -6   2  11      891.19      879.60     74.25 o 
  -5   2  11     5263.39     5507.96    150.58 o 
  -4   2  11     4944.74     4993.64    127.25 o 
  -3   2  11     8815.52     8927.05    183.31 o 
  -2   2  11     2455.48     2321.90    100.51 o 
  -1   2  11    10722.16    10739.59    198.22 o 
   0   2  11      289.80      292.84     49.33 o 
   1   2  11      692.08      715.15     59.21 o 
   2   2  11      917.93      905.84    101.90 o 
   3   2  11     2430.29     2472.83    204.26 o 
   4   2  11     1101.59      989.82    112.75 o 
   5   2  11    11771.18    11979.25    355.74 o 
   6   2  11     1365.44     1452.62    117.37 o 
  -9   3  11     1487.84     1614.55    109.64 o 
  -8   3  11     6541.68     7079.43    247.76 o 
  -7   3  11     1050.94     1088.46    101.03 o 
  -6   3  11     2299.20     2352.97    105.72 o 
  -5   3  11      660.21      661.09     83.19 o 
  -4   3  11      287.83      359.96     53.71 o 
  -3   3  11        4.63       37.59     46.61 o 
  -2   3  11     5024.60     4849.71    205.55 o 
  -1   3  11     1662.34     1491.70     69.92 o 
   0   3  11    13998.17    14097.67    190.77 o 
   1   3  11     5310.86     4734.20    144.17 o 
   2   3  11     7067.21     6736.32    171.72 o 
   3   3  11      103.68      175.28     91.68 o 
   4   3  11     1217.70     1305.01    124.77 o 
   5   3  11       54.24       72.96     76.34 o 
   6   3  11      118.40      217.02     67.43 o 
  -9   4  11      797.66      613.34    117.51 o 
  -8   4  11       24.84      197.24     76.84 o 
  -7   4  11       33.81        0.00     67.02 o 
  -6   4  11      448.43      545.82     97.94 o 
  -5   4  11     4201.28     4128.01    196.58 o 
  -4   4  11     8448.90     8388.27    223.61 o 
  -3   4  11     7580.69     7610.48    197.17 o 
  -2   4  11     2930.87     3039.50    124.16 o 
  -1   4  11     1821.89     1694.13     73.53 o 
   0   4  11     1586.83     1473.82     67.63 o 
   1   4  11      702.05      637.97     84.52 o 
   2   4  11      155.16      157.50     48.24 o 
   3   4  11     2233.98     2198.19    112.35 o 
   4   4  11     4370.07     4261.31    211.94 o 
   5   4  11     8144.53     8556.36    253.70 o 
   6   4  11     3816.59     4025.27    184.87 o 
  -8   5  11     2933.85     3238.51    171.70 o 
  -7   5  11     2766.87     3029.21    211.46 o 
  -6   5  11      360.62      552.07    107.79 o 
  -5   5  11     3000.55     3037.30    186.72 o 
  -4   5  11      602.31      679.72    101.67 o 
  -3   5  11     1118.34     1043.92     74.77 o 
  -2   5  11      358.53      434.44     92.30 o 
  -1   5  11     3082.94     2981.20    116.79 o 
   0   5  11     9404.98     9335.46    197.35 o 
   1   5  11     4348.75     4122.23    150.20 o 
   2   5  11     4203.42     3826.79    146.73 o 
   3   5  11     5629.32     5681.59    181.05 o 
   4   5  11      164.97      157.44     58.71 o 
   5   5  11      440.64      545.86     86.09 o 
  -7   6  11        3.02        0.00     73.08 o 
  -6   6  11     3199.55     3341.96    205.96 o 
  -5   6  11     1076.60      970.06    121.26 o 
  -4   6  11     4664.97     4500.96    217.44 o 
  -3   6  11     2967.25     2679.31    142.31 o 
  -2   6  11    10257.45    10028.77    250.87 o 
  -1   6  11      584.48      619.52    125.78 o 
   0   6  11      741.96      703.11     67.70 o 
   1   6  11       69.45        0.00     62.95 o 
   2   6  11     2376.91     2613.98    162.79 o 
   3   6  11      484.30      506.15     72.72 o 
   4   6  11     3963.25     3924.69    174.63 o 
  -6   7  11     1677.49     1560.26    152.44 o 
  -5   7  11     1862.17     1853.24    134.54 o 
  -4   7  11       53.56       96.09     91.08 o 
  -3   7  11      229.11      314.28     85.45 o 
  -2   7  11     1843.79     1604.83    116.94 o 
  -1   7  11     4763.06     4499.81    260.24 o 
   0   7  11      495.36      574.77     69.59 o 
   1   7  11     6401.43     6195.90    193.46 o 
   2   7  11      694.58      645.84     84.44 o 
   3   7  11     7736.57     7624.23    199.82 o 
  -5   8  11       36.52        4.96     72.84 o 
  -4   8  11     5368.78     5131.18    232.97 o 
  -3   8  11       79.78       30.33     71.13 o 
  -2   8  11     5629.03     5411.68    202.35 o 
  -1   8  11      973.74      767.46    117.14 o 
   0   8  11     1751.08     2164.72    254.77 o 
   1   8  11       85.02      120.30     61.29 o 
   2   8  11      421.37      402.60     86.32 o 
  -2   9  11        0.63       54.25     91.36 o 
  -1   9  11     3479.77     3205.04    208.10 o 
  -8   0  12     1674.53     1928.16    414.00 o 
  -6   0  12    11632.66    12179.11    348.90 o 
  -4   0  12    11053.41    11123.29    305.66 o 
  -2   0  12     5325.96     5623.87    178.45 o 
   0   0  12      156.68      331.33     96.50 o 
   2   0  12    14427.57    15193.43    538.49 o 
   4   0  12     7735.93     8515.42    432.33 o 
   6   0  12     5294.00     5224.64    273.75 o 
  -9   1  12     2226.95     2621.35    122.74 o 
  -8   1  12       69.01       81.50     59.39 o 
  -7   1  12      359.74      356.76     71.87 o 
  -6   1  12     1450.40     1320.41     91.50 o 
  -5   1  12      230.93      189.22     48.23 o 
  -4   1  12       11.74       73.60     55.62 o 
  -3   1  12     9240.63     9468.72    195.57 o 
  -2   1  12       42.17      102.09     46.30 o 
  -1   1  12     9380.65     9014.66    284.55 o 
   0   1  12     1340.88     1187.99    117.78 o 
   1   1  12     6557.95     6188.81    351.91 o 
   2   1  12      104.72      190.37     71.06 o 
   3   1  12      407.82      430.52     85.89 o 
   4   1  12       96.87      139.06     73.55 o 
   5   1  12     1519.89     1408.52    257.34 o 
  -9   2  12        7.40       25.22     77.38 o 
  -8   2  12     2596.15     2951.58    124.66 o 
  -7   2  12       39.40       78.46     57.57 o 
  -6   2  12     5855.84     6209.05    174.20 o 
  -5   2  12     3394.79     3443.58    116.34 o 
  -4   2  12     7483.32     7667.43    180.08 o 
  -3   2  12     1879.36     1826.44    109.05 o 
  -2   2  12     1543.83     1514.08     87.79 o 
  -1   2  12      555.31      607.13     71.24 o 
   0   2  12       10.92       35.58     53.67 o 
   1   2  12      258.52      235.40     79.13 o 
   2   2  12     6147.90     5862.56    241.56 o 
   3   2  12      170.93      203.75     71.99 o 
   4   2  12    10246.92    10147.28    390.52 o 
   5   2  12     2439.03     2422.33    178.30 o 
  -8   3  12     1483.59     1379.58    122.96 o 
  -7   3  12     1499.20     1237.46    136.20 o 
  -6   3  12       49.11      138.79     52.87 o 
  -5   3  12      595.58      712.29     71.30 o 
  -4   3  12     1861.49     1897.86    103.08 o 
  -3   3  12     3600.95     3499.79    150.72 o 
  -2   3  12     1809.39     1901.38    135.50 o 
  -1   3  12     8032.83     7941.29    179.23 o 
   0   3  12     5437.18     4960.81    159.55 o 
   1   3  12     5765.56     5620.61    232.69 o 
   2   3  12      800.53      864.96    105.53 o 
   3   3  12      133.14      154.11     68.33 o 
   4   3  12      994.00     1099.07    161.80 o 
   5   3  12     3154.66     3271.66    167.64 o 
  -8   4  12      907.25      886.50    125.40 o 
  -7   4  12     1111.41     1236.63    142.83 o 
  -6   4  12     3712.47     3717.77    168.36 o 
  -5   4  12     3219.97     3181.58    150.25 o 
  -4   4  12     8114.28     8189.44    195.77 o 
  -3   4  12     1602.22     1730.98    127.27 o 
  -2   4  12     1554.26     1447.37     95.11 o 
  -1   4  12      145.98      176.44     49.33 o 
   0   4  12     1691.38     1564.85     99.50 o 
   1   4  12     1346.85     1334.19    122.77 o 
   2   4  12     2996.48     2921.65    176.28 o 
   3   4  12     2919.05     2835.65    177.16 o 
   4   4  12     7535.93     7414.04    288.62 o 
   5   4  12     3452.22     3677.13    178.98 o 
  -7   5  12      490.09      734.07    424.93 o 
  -6   5  12      679.84      676.55    110.93 o 
  -5   5  12      311.88      241.60     87.55 o 
  -4   5  12     1351.42     1274.23    108.27 o 
  -3   5  12      549.29      474.65    117.18 o 
  -2   5  12     7421.60     7041.74    265.98 o 
  -1   5  12     2864.34     2721.53    119.84 o 
   0   5  12     2794.25     2527.13    114.82 o 
   1   5  12     2356.24     2114.05    150.81 o 
   2   5  12      770.54      673.99     99.39 o 
   3   5  12       33.27       52.18     67.68 o 
   4   5  12       61.39       26.93     62.72 o 
  -6   6  12     2143.83     2011.42    185.61 o 
  -5   6  12     4380.07     4202.35    328.43 o 
  -4   6  12     2015.95     1878.31    116.46 o 
  -3   6  12     3352.33     3107.46    161.45 o 
  -2   6  12      412.61      390.32    160.19 o 
  -1   6  12      199.63      348.05     90.43 o 
   0   6  12     1064.09      913.28     87.64 o 
   1   6  12     3242.75     2883.48    139.81 o 
   2   6  12     1265.87     1380.94    133.67 o 
   3   6  12     8931.09     9067.59    312.74 o 
  -5   7  12       99.77      209.74    168.56 o 
  -4   7  12      136.17      212.71     66.66 o 
  -3   7  12     1034.60      802.71    115.90 o 
  -2   7  12     8328.00     8165.54    308.36 o 
  -1   7  12     1733.86     1725.75    152.92 o 
   0   7  12     5808.76     5678.03    175.30 o 
   1   7  12       94.02       87.00     59.46 o 
   2   7  12     1897.08     1696.28    347.73 o 
  -2   8  12       23.44       58.59    120.63 o 
  -1   8  12       86.04      121.81     94.57 o 
  -7   0  13    10048.11    10176.71    346.84 o 
  -5   0  13     6017.38     5908.32    243.68 o 
  -3   0  13       94.54      153.80     77.80 o 
  -1   0  13     2428.66     2377.83    232.25 o 
   1   0  13    11779.16    11368.05    482.51 o 
   3   0  13    10860.31    11086.91    495.38 o 
  -8   1  13       31.98       39.16     99.45 o 
  -7   1  13       25.08        0.00     87.94 o 
  -6   1  13      481.85      568.70     66.79 o 
  -5   1  13      395.81      392.02     64.73 o 
  -4   1  13     3446.57     3458.64    132.63 o 
  -3   1  13      124.46      153.84     60.82 o 
  -2   1  13    12584.52    13186.16    276.38 o 
  -1   1  13       93.85       64.18     56.19 o 
   0   1  13     2885.01     2709.50    172.87 o 
   1   1  13      529.66      574.37     99.09 o 
   2   1  13      882.19      971.38    120.54 o 
   3   1  13      160.27      129.58     73.55 o 
   4   1  13     2936.05     2884.02    190.37 o 
  -8   2  13      811.77      914.50    111.04 o 
  -7   2  13     6111.94     6610.05    192.64 o 
  -6   2  13      163.56      160.55     54.01 o 
  -5   2  13     2579.56     2636.08    109.63 o 
  -4   2  13      563.76      425.32     62.17 o 
  -3   2  13       40.40       40.48     58.87 o 
  -2   2  13      811.13      840.67    107.01 o 
  -1   2  13     2859.07     2670.51    130.91 o 
   0   2  13     1101.37     1025.42    239.01 o 
   1   2  13     7758.94     7772.34    286.59 o 
   2   2  13      660.33      789.39    108.79 o 
   3   2  13     7444.51     6959.15    282.05 o 
   4   2  13      702.32      874.14    148.61 o 
  -7   3  13      160.24       79.44     68.83 o 
  -6   3  13     1824.07     1911.90    129.73 o 
  -5   3  13     1445.84     1432.11     96.36 o 
  -4   3  13     7297.47     7414.85    227.41 o 
  -3   3  13     2477.00     2519.54    133.00 o 
  -2   3  13     2782.57     2944.65    166.48 o 
  -1   3  13     1272.63     1234.98     85.42 o 
   0   3  13     2791.07     2760.33    175.30 o 
   1   3  13     1448.82     1313.54    128.96 o 
   2   3  13      170.34      238.29     85.89 o 
   3   3  13     1021.25     1184.61    127.74 o 
   4   3  13     6272.15     6178.41    273.40 o 
  -7   4  13     3005.91     3323.70    344.52 o 
  -6   4  13     2279.17     2407.15    145.47 o 
  -5   4  13     2740.16     2715.14    153.21 o 
  -4   4  13      128.93      175.44    114.08 o 
  -3   4  13     1223.10     1123.21    194.29 o 
  -2   4  13      719.90      588.67    177.57 o 
  -1   4  13     2732.78     2547.30    144.87 o 
   0   4  13     1766.98     1794.37    307.20 o 
   1   4  13     6196.07     5894.06    251.11 o 
   2   4  13     3109.24     2856.50    183.75 o 
   3   4  13     2900.39     2588.42    180.60 o 
  -6   5  13     1842.72     1833.31    170.95 o 
  -5   5  13     1869.66     1628.05    125.76 o 
  -4   5  13     1918.49     1841.85    133.13 o 
  -3   5  13     6365.39     6438.68    402.10 o 
  -2   5  13     1755.24     1539.54    224.53 o 
  -1   5  13     3875.56     3820.04    174.03 o 
   0   5  13      573.17      621.93    100.08 o 
   1   5  13       11.82        0.00     83.64 o 
   2   5  13        0.20       20.01     70.69 o 
  -5   6  13     1249.73     1384.15    126.39 o 
  -4   6  13     1275.48     1195.36    118.20 o 
  -3   6  13        4.06        1.18    243.19 o 
  -2   6  13      249.36      338.87     98.16 o 
  -1   6  13     1651.06     1597.45    242.54 o 
   0   6  13     2862.61     2859.99    183.55 o 
   1   6  13     1446.09     1442.11    142.71 o 
  -6   0  14     2546.25     2469.19    177.39 o 
  -4   0  14       11.36        7.70     77.44 o 
  -2   0  14     9248.73     9950.74    423.97 o 
   0   0  14     7051.35     6572.50    385.37 o 
   2   0  14     6341.53     6200.64    385.37 o 
  -6   1  14       87.11       78.26     60.26 o 
  -5   1  14     3102.07     3090.68    135.20 o 
  -4   1  14      833.73      862.56     83.95 o 
  -3   1  14     5932.07     6113.71    204.29 o 
  -2   1  14      189.58      352.89     93.07 o 
  -1   1  14      468.91      601.12    109.08 o 
   0   1  14       76.05      151.21     71.15 o 
   1   1  14     3065.69     2844.16    187.80 o 
   2   1  14       29.28      126.24     83.16 o 
   3   1  14     6020.85     6411.75    283.63 o 
  -6   2  14     1322.36     1292.76    103.12 o 
  -5   2  14       17.73       80.47     70.37 o 
  -4   2  14     1192.82     1070.24    101.80 o 
  -3   2  14       43.83       21.62     64.26 o 
  -2   2  14     5470.27     5314.74    227.95 o 
  -1   2  14      356.85      484.96     87.16 o 
   0   2  14     7809.86     7466.37    293.12 o 
   1   2  14     2110.34     1933.18    160.66 o 
   2   2  14     5010.15     4843.48    245.20 o 
  -6   3  14     1339.96     1486.03    109.68 o 
  -5   3  14     5579.14     5616.87    208.70 o 
  -4   3  14     1711.63     1745.62    161.48 o 
  -3   3  14     2294.04     2582.70    183.96 o 
  -2   3  14       57.13        0.00    122.88 o 
  -1   3  14      312.98      295.70     90.07 o 
   0   3  14        8.85       79.07     71.54 o 
   1   3  14      144.93      115.70     74.73 o 
   2   3  14      237.20      344.09     89.80 o 
  -5   4  14        0.32       23.91     75.22 o 
  -4   4  14      150.40      250.51     90.63 o 
  -3   4  14      528.69      743.80    125.66 o 
  -2   4  14     1743.07     1641.84    248.33 o 
  -1   4  14     4656.58     4546.87    235.64 o 
   0   4  14     7075.33     6822.90    301.41 o 
   1   4  14     2977.67     3044.12    197.63 o 
  -3   5  14     1590.79     1909.49    174.49 o 
  -2   5  14     1956.65     2078.67    252.19 o 
  -1   5  14       86.04       75.27    136.39 o 
  -3   0  15     8224.15     8546.30    421.40 o 
  -1   0  15     7472.27     7495.44    288.24 o 
  -4   1  15     2036.53     2033.30    137.48 o 
  -3   1  15       12.55       23.20     74.77 o 
  -2   1  15       48.36       42.76     80.33 o 
  -1   1  15      301.68      377.02     75.99 o 
   0   1  15     4174.14     3894.29    230.10 o 
  -3   2  15     5855.68     5986.68    273.99 o 
  -2   2  15       60.12      220.03    138.32 o 
  -1   2  15     5943.58     5974.27    278.22 o 
                                                 
